# Supplementary material for: VIRGO2: Unveiling the Functional and Ecological Complexity of the Vaginal Microbiome with an Enhanced Non-Redundant Gene Catalog
Source: bioRxiv. 2025 Mar 4:2025.03.04.641479. Preprint. [Version 1] doi: 10.1101/2025.03.04.641479 (PMC11908257; doi:10.1101/2025.03.04.641479)
Supplement: Supplement 5 — Additional File 1: Fasta file containing the coding sequences of the Lantibiotic operon identified in G. swidsinskii [file media-5.txt]

>ORF1 transcription regulator
MIDRKKIRVIIVDDQKAIRYGFSMIINKSATCTVIGSCENGLVALDMLERLSASGEQLPEIIIMDIRMPVMNGIIATKHIKTKYRNIKILALTTYDYDDYAFKMLSSGASGFLLKDVRGPQLISAIEAINAGDAVLTPRITGKILARHVSQISASQDVQIARAKFDALTEHEIEIVSLVSCGLNNAEIAEKLFIEPDSAKKAVSRILAKLGMRDRVQLAIEWIKTSN
>ORF2 Signal transduction histidine kinase
MSTYMREKALFHHDYNARRISSSSYRLGFFDQIYAAWINNSEPVWIIGILSTIYQIIIGLRSDADPIIVWMTVVLTSIAVFGRRRYWHISVALSLMAASISAYCGDVNIGLLTMYILASSGICLLDMRKMLIGILALGAGVVLSTLYGYVVFGRKLIIPAISVFVFTSLTAALIRMRANQVREKQQEQAILSELHESESQARVNEKATRMATVLHDSVGHCLTAIISLTEGLQVDDDLDVKQHEIVKLINEYARSGLRQTRTLVNSISGGEQDSNKEHSITDIEELVAGINKLGIRAQLEITPVVPEVGVQIQWAYRIIRESITNTLKHATHATEISVQITITLKGELEVVVIDNGKQMGIHEQTPSTGYGLAHIAADLVSIGGSITAGVYARGGWRVHAIIPKENIYD
>ORF3 Lantibiotic export permease
MIKKTFAWECRKNNITWYWIALLCTSFLGLLMGISQYESYEAEFKAQGVTYLAVWGQSALLPTTLFFPILLGALQAQKMSNEHNGRNIARLKAIGVVNKYITTLTLHSFVISMFSVLLFGTLQLVAGIFLHFHISDVFSLVPRLFAIALAMTAWQLIVVGIGVRLSGFSSIVTVVLVSSLIGFGMAIVAPALSVVYPPALLAYASAVRCIGDFYAVGSIVISVMMNLMWIILGMIFIKVQFKRARL
>ORF4 Lantibiotic immunity permease
MKQFILTLKSLRHRQILLITLLFIAVVGLWLGAALAKRARGPKEIHLYLLALNEVMMLAIYVLPIIAAIVASRVVTTSRDGGMDTKLRSMGISASRQFGANLVVTIMITTLVAVFILALALVSSLIYGFNRPNNITIISLSALLALVGDAIAVSAIHTWAATQFSQQGVTLGMAVVAAIGTSALPFAGLNYLSWILPWGIVSAANPVLGSTGGVVTISSEALLFGVVAVIVGIFWSSVCMFLIKIRKVEQ
>ORF5 ATP binding cassette of lantibiotic permease 
MSKYAIETCRLSKVYGDQAVVRDLSIHVPRGSIYGFLGPNGAGKSTTMKMLLGLVKPSSGQIVEFRNSASNGSSKKVLPGLLVGSLIEGPAFYPNLSALENVDLVCDYLGIVRAQGREALDMVGLSGITGKKPVKAFSLGMKQRLGIALALAANPPVLILDEPTNGLDPAGVVEMRQLIVNWAHNRGTTVMISSHILSEIEQMADYVGIISAGTLRFEGRMQDICSAGYLQLQVSDMQSAVVLLSNCGIDYKVEEASRSLILPIISNEVVANLVAHLVNQNVKVYRVQMVRQSLEEAFLELTDPIYTSKVVAK
>ORF6 Lantibiotic export peptidase
MVLSVYGISRDPYSINPEHYLFESDGLRASSLRSLCEKYGLLLKAYRINSLELLEYAKQSDSILILHLINNHYVVLSKVKKEFLVINDPAYGIRRIRIDELSRIFSGTVLSISKDSSSKVKIDKKDPVKKTNVFSLFSKTGFLWMLLSFICIQGVSLLYAALLRCIVEKNNSFNYLFIAVGCIGLITVLNYFVQVKALEKGARDFDRAYSNRLIKSMTQQPLSYFERSSIGALIEKLALRTTVRDTLQKAIIPQLFSAISSTVLLGFIAYFTPIISVVLLLGLAFFATINYFIVNRQKELTFDFIQSQQNLSTRIQHDIEDIAVLISTRKTNYIADKWIQLNDSLTSSYLSLTKLVTLAQSFSSFFTYASNIFLAVYLAFCFKMGSVNLGEMLMIQSCAALSVSGLKDVLNSFTGYVTVRQNLDRNNDLTATQPKQLFVEDSSSSELVATNLSVTLPGNKHLDYGTIHFTPGEKVFLIGRSGIGKTTFIKTLLGLIPHQGLLYQPSSFNDKVGVSLADTPLGGSTIREFLVGEYDKKDANLLWSALEIVSLDQRIKEFPLKLDSLLLENASNLSSGEKKRLAIARALVSAQNGWVFLDEPYIGLNQELIKTIHSNLKNNKQLSIMLVTHNLRMLKPQDKVIFFSDIASPEIGTHSQLLNSSEMYRNYYKSQMNGDINV
>ORF7 LanC type lantibiotic cyclase
MVTDETNELYQFNGVFEKVRSADIRLIDTSNLELEHVLGPTIVLFLANYKAKNGKPSFADFISRLEHDDTFFSEFMHLARHRLENVAKLELKKKEYKKWVTGCLHSDVHQINKVFNYSFNKNNKILTKVCGDLHETPPSFLVESKDFKLYLKRGSNGNLQVLEVLWSLISEDEKILDLVWPKSLNLGDHSWYESIDRKPLSSKEQASRYYRRFGQIMCLAYALRMSDLHYENIIAHGEYPVIIDYETLGALNINESYRKNDVSFNYKLLKRINNSVLMTGMLPLAANQSERDDVGAISSKRILRSVKELVDIGTLDMRFERKDRIVSTNTASPFLSKYDGEENLAWEDYYDDILDGFHYTYTAILKVRKELIAKLESVATSIESRILLRNTREYAAVIEALKSYRFQERKEYIWKIFCEKKYGILSSNLVDYERSVLEVGLIPSFYCRANSKDLYGGNKQLLCELSLTPITLMKQQLERLNTKDLKFQVDVIEFSLKGVATVQNTQWLTYCETCKKNSLIALKSQTQIASDLSFSIEEFFTKYAVIDKHNSKNRYWFGANVDDRDNLVIDVVSSNLYSGRDGIETVLKNSLPDDKNGQFTSSSVYLSYMSRLIVGEDRNRFLSCNINEILNCVRKDSVHDVLGGNAGFIFSLADMNTDYTHVLIQEAAYSLKKKMICEEGILRWPIGNEVRKANASFAHGNAGIGLSLLKAGIVLHNEEYVDLGLKAIKTDDSFINASGLWVDTRHIPSIPTANWCNGTTGMVLSRYLLLELDKTVGFLDYFERQKAREEIHLGIQHILSSFYSLTSFSMCHGISGNLKLLIFLDKQGLLSVNQSVELSRQIKLFLRYIVDFGCGFGNNRFQSLGLMTGLAGIKLFLDELSNDKATLFPLIPVRSDANEND
>ORF 8 Lacticin 481 family lantibiotic
MKDVLVEITDAELDEILGAGDGVMHTLTHECHMNTWQFLLTCC
