# Supplementary material for: VIRGO2: Unveiling the Functional and Ecological Complexity of the Vaginal Microbiome with an Enhanced Non-Redundant Gene Catalog
Source: bioRxiv. 2025 Mar 4:2025.03.04.641479. Preprint. [Version 1] doi: 10.1101/2025.03.04.641479 (PMC11908257; doi:10.1101/2025.03.04.641479)
Supplement: Supplement 8 — Supplementary Table 2: Inventory of metagenome assembled genomes generated in this study [file media-8.csv]

MAG	MG	Participant	CST	subCST	Geography	FinalTaxonomy	KeptCleaned	GC	N50	Size	Complete	Contam
MAG00001	MG2124	P709	I	I-A	NorthAmer	Lactobacillus_crispatus	0	0.364	19980	2441655	98.86	1.345
MAG00002	MG2125	P710	III	III-B	NorthAmer	Lactobacillus_mulieris	0	0.342	7856	1288042	87.28	0.156
MAG00004	MG2125	P710	III	III-B	NorthAmer	Lactobacillus_iners	0	0.324	12681	1067752	94.01	0.568
MAG00005	MG2126	P711	III	III-B	NorthAmer	Cutibacterium_modestum	1	0.6	4012	2256067	82.6	5.58
MAG00006	MG2126	P711	III	III-B	NorthAmer	Lactobacillus_iners	0	0.324	90889	1341391	99.41	1.061
MAG00007	MG2127	P712	III	III-A	NorthAmer	Lactobacillus_iners	0	0.324	142836	1248105	99.41	0.442
MAG00009	MG2128	P713	III	III-A	NorthAmer	Lactobacillus_iners	0	0.322	149104	1154172	80.16	0.442
MAG00010	MG2129	P714	V	V	NorthAmer	Gardnerella_swidsinkii	0	0.419	850658	1598442	100	0.091
MAG00011	MG2129	P714	V	V	NorthAmer	Lactobacillus_jensenii	0	0.341	67883	1759337	98.83	0
MAG00012	MG2130	P715	IV-B	IV-B	NorthAmer	Gardnerella_vaginalis_F	0	0.399	35737	1620003	87.51	5.363
MAG00013	MG2130	P715	IV-B	IV-B	NorthAmer	Prevotella_amnii	0	0.353	12808	1830228	95.81	0.394
MAG00014	MG2130	P715	IV-B	IV-B	NorthAmer	Lactobacillus_iners	0	0.323	90669	1281801	96.31	1.327
MAG00015	MG2130	P715	IV-B	IV-B	NorthAmer	Berryella_sp001552935	1	0.466	10397	1287283	94.13	0
MAG00016	MG2130	P715	IV-B	IV-B	NorthAmer	Aerococcus_christensenii	0	0.39	54472	1479239	98.26	0
MAG00017	MG2130	P715	IV-B	IV-B	NorthAmer	Parvimonas_sp001552895	1	0.257	36450	1475719	94.82	0
MAG00018	MG2130	P715	IV-B	IV-B	NorthAmer	KA00274_sp902373515	0	0.425	159365	1458044	88.06	0
MAG00019	MG2130	P715	IV-B	IV-B	NorthAmer	Fannyhessea_vaginae	1	0.424	82515	1682769	99.19	0
MAG00020	MG2130	P715	IV-B	IV-B	NorthAmer	Megasphaera_lornae	0	0.466	155148	1597673	100	0
MAG00021	MG2130	P715	IV-B	IV-B	NorthAmer	Fannyhessea_spNov3	0	0.501	8685	1283818	95.82	0.806
MAG00022	MG2131	P716	IV-B	IV-B	NorthAmer	Prevotella_sp000479005	0	0.462	54349	2091655	86.07	0.178
MAG00023	MG2131	P716	IV-B	IV-B	NorthAmer	Sneathia_vaginalis	1	0.289	9734	1218382	80.9	0
MAG00024	MG2131	P716	IV-B	IV-B	NorthAmer	Gardnerella_vaginalis_C	0	0.434	164855	1466096	96.89	1.742
MAG00025	MG2131	P716	IV-B	IV-B	NorthAmer	Dialister_sp001553355	0	0.394	8100	1468256	95.63	1.107
MAG00026	MG2131	P716	IV-B	IV-B	NorthAmer	Prevotella_amnii	0	0.353	62213	1968391	97.97	0
MAG00027	MG2131	P716	IV-B	IV-B	NorthAmer	Peptoniphilus_lacrimalis	0	0.297	33034	1638039	97.9	2.097
MAG00028	MG2131	P716	IV-B	IV-B	NorthAmer	Prevotella_timonensis	0	0.421	44951	2477460	96.78	1.428
MAG00029	MG2131	P716	IV-B	IV-B	NorthAmer	Prevotella_colorans	0	0.473	17387	2187723	96.06	0.337
MAG00030	MG2131	P716	IV-B	IV-B	NorthAmer	Porphyromonas_uenonis	0	0.54	3048	1354672	75.87	1.022
MAG00031	MG2131	P716	IV-B	IV-B	NorthAmer	Megasphaera_lornae	0	0.468	122818	1542112	100	0
MAG00032	MG2131	P716	IV-B	IV-B	NorthAmer	Gardnerella_vaginalis_A	0	0.374	32306	1258390	81.05	0
MAG00033	MG2131	P716	IV-B	IV-B	NorthAmer	Varibaculum_cambriense	0	0.523	29869	1842801	91.93	2.369
MAG00034	MG2131	P716	IV-B	IV-B	NorthAmer	Berryella_sp001552935	0	0.467	182963	1558403	98.99	0
MAG00035	MG2131	P716	IV-B	IV-B	NorthAmer	Parvimonas_sp001552895	0	0.258	12889	1475982	92.2	0.391
MAG00036	MG2131	P716	IV-B	IV-B	NorthAmer	Fannyhessea_vaginae	0	0.425	87225	1431694	99.73	0
MAG00037	MG2131	P716	IV-B	IV-B	NorthAmer	Fenollaria_massiliensis	1	0.347	9558	1384354	87.3	0
MAG00038	MG2131	P716	IV-B	IV-B	NorthAmer	KA00274_sp902373515	1	0.422	164980	1484678	88.3	0
MAG00039	MG2131	P716	IV-B	IV-B	NorthAmer	Prevotella_disiens	0	0.398	3458	1568243	75.47	1.233
MAG00040	MG2131	P716	IV-B	IV-B	NorthAmer	Atopobium_deltae	0	0.522	8311	1219052	93.27	1.612
MAG00041	MG2131	P716	IV-B	IV-B	NorthAmer	Gardnerella_vaginalis	0	0.41	67247	1541326	93.69	1.363
MAG00042	MG2131	P716	IV-B	IV-B	NorthAmer	Bacteroides_sp013333195	1	0.557	1438	1797097	71.61	9.074
MAG00043	MG2131	P716	IV-B	IV-B	NorthAmer	Porphyromonas_sp001808555	0	0.576	2194	1475149	76.06	5.555
MAG00044	MG2131	P716	IV-B	IV-B	NorthAmer	Lactobacillus_iners	0	0.322	74690	1255733	99.41	1.061
MAG00045	MG2131	P716	IV-B	IV-B	NorthAmer	Gardnerella_vaginalis_D	0	0.431	27765	1228960	76.78	0
MAG00046	MG2131	P716	IV-B	IV-B	NorthAmer	Dialister_micraerophilus	0	0.355	6885	982895	89.32	0.165
MAG00048	MG2131	P716	IV-B	IV-B	NorthAmer	Propionimicrobium_lymphophilum	0	0.565	51472	2104062	98.12	0.22
MAG00049	MG2131	P716	IV-B	IV-B	NorthAmer	Fannyhessea_massiliense	0	0.491	66890	1392001	100	0
MAG00050	MG2131	P716	IV-B	IV-B	NorthAmer	Aerococcus_christensenii	0	0.392	48748	1403882	97.16	0
MAG00051	MG2132	P717	III	III-B	NorthAmer	Lactobacillus_mulieris	0	0.34	25157	1662903	94.58	0
MAG00052	MG2132	P717	III	III-B	NorthAmer	Lactobacillus_iners	0	0.326	104794	1393218	99.41	6.489
MAG00053	MG2133	P718	I	I-A	NorthAmer	Lactobacillus_jensenii	0	0.341	37784	1468287	74.13	0
MAG00054	MG2133	P718	I	I-A	NorthAmer	Lactobacillus_crispatus	0	0.367	25824	2187910	98.65	0
MAG00056	MG2135	P720	IV-B	IV-B	NorthAmer	Dialister_sp001553355	0	0.393	7125	1089871	81.18	1.323
MAG00057	MG2135	P720	IV-B	IV-B	NorthAmer	Cutibacterium_acnes	0	0.601	208084	2491424	98.94	0.027
MAG00058	MG2135	P720	IV-B	IV-B	NorthAmer	Megasphaera_lornae	0	0.469	55832	1470215	99.28	0
MAG00059	MG2135	P720	IV-B	IV-B	NorthAmer	Aerococcus_christensenii	0	0.391	5732	1257662	82.22	1.923
MAG00060	MG2135	P720	IV-B	IV-B	NorthAmer	Fannyhessea_vaginae	0	0.431	6765	1060817	80.1	0
MAG00061	MG2135	P720	IV-B	IV-B	NorthAmer	UBA629_sp005465875	0	0.31	67277	1800537	76.2	1.449
MAG00062	MG2136	P721	I	I-A	NorthAmer	Lactobacillus_crispatus	1	0.368	17535	2180798	99.03	0.09
MAG00064	MG2137	P722	IV-B	IV-B	NorthAmer	Lactobacillus_amylovorus	1	0.376	38474	1968050	99.03	0
MAG00065	MG2137	P722	IV-B	IV-B	NorthAmer	Gardnerella_swidsinkii	0	0.417	267773	1356357	85.38	0.091
MAG00068	MG2138	P723	I	I-A	NorthAmer	Lactobacillus_crispatus	1	0.364	22546	2620844	99.03	2.72
MAG00070	MG2138	P723	I	I-A	NorthAmer	Gardnerella_swidsinkii	1	0.419	76205	1544766	98.69	0.09
MAG00071	MG2139	P724	V	V	NorthAmer	Lactobacillus_kitasatonis	0	0.361	31385	2054474	94.95	1.948
MAG00072	MG2139	P724	V	V	NorthAmer	Lactobacillus_mulieris	0	0.339	79167	1533219	93.23	0
MAG00073	MG2140	P725	I	I-A	NorthAmer	Lactobacillus_crispatus	1	0.366	24501	2323855	99.03	0.37
MAG00074	MG2141	P726	III	III-A	NorthAmer	Lactobacillus_gasseri	0	0.348	47837	1950018	99.22	0.193
MAG00075	MG2141	P726	III	III-A	NorthAmer	Lactobacillus_iners	0	0.325	179328	1316751	99.41	0.442
MAG00076	MG2142	P727	IV-B	IV-B	NorthAmer	Gardnerella_vaginalis	1	0.413	29496	1419367	75.33	2.42
MAG00077	MG2142	P727	IV-B	IV-B	NorthAmer	Fannyhessea_spNov3	0	0.499	10050	1443168	97.58	0.268
MAG00078	MG2142	P727	IV-B	IV-B	NorthAmer	Gardnerella_piotii	0	0.427	36529	1041150	71.78	0.454
MAG00079	MG2142	P727	IV-B	IV-B	NorthAmer	Aerococcus_christensenii	0	0.389	31941	1499099	97.76	0
MAG00080	MG2142	P727	IV-B	IV-B	NorthAmer	Lactobacillus_iners	0	0.323	157689	1194091	99.41	0.442
MAG00081	MG2142	P727	IV-B	IV-B	NorthAmer	Megasphaera_lornae	0	0.466	40379	1555346	100	0.598
MAG00083	MG2142	P727	IV-B	IV-B	NorthAmer	Gardnerella_swidsinkii	0	0.418	98445	1546917	99.88	0
MAG00084	MG2142	P727	IV-B	IV-B	NorthAmer	Fannyhessea_vaginae	0	0.43	13624	1298808	92.74	0
MAG00085	MG2143	P728	I	I-A	NorthAmer	Lactobacillus_crispatus	1	0.366	21103	2243498	99.03	0.37
MAG00087	MG2145	P730	IV-B	IV-B	NorthAmer	Gardnerella_vaginalis_A	0	0.377	38504	1368691	89.73	0
MAG00088	MG2145	P730	IV-B	IV-B	NorthAmer	Fannyhessea_vaginae	0	0.428	7478	1027240	72.77	0
MAG00089	MG2145	P730	IV-B	IV-B	NorthAmer	Lactobacillus_iners	0	0.322	105836	1200373	99.41	0.442
MAG00090	MG2145	P730	IV-B	IV-B	NorthAmer	Gardnerella_swidsinkii	1	0.421	135128	1550976	98.11	2.51
MAG00091	MG2145	P730	IV-B	IV-B	NorthAmer	Gardnerella_vaginalis	1	0.412	124023	1638986	99.27	0
MAG00092	MG2145	P730	IV-B	IV-B	NorthAmer	UBA629_sp005465875	0	0.31	74301	1498643	75.24	0
MAG00093	MG2146	P731	III	III-A	NorthAmer	Lactobacillus_iners	1	0.323	84302	1201500	96.76	0.44
MAG00094	MG2147	P732	III	III-A	NorthAmer	Fannyhessea_massiliense	0	0.491	9820	1469134	100	1.478
MAG00095	MG2147	P732	III	III-A	NorthAmer	Fannyhessea_spNov3	0	0.503	5048	1333707	93.36	2.492
MAG00096	MG2147	P732	III	III-A	NorthAmer	Cutibacterium_acnes	0	0.601	111083	2490193	98.94	0.027
MAG00097	MG2147	P732	III	III-A	NorthAmer	Ureaplasma_parvum	0	0.255	10456	588011	82.26	0.172
MAG00098	MG2147	P732	III	III-A	NorthAmer	Gardnerella_piotii	0	0.421	15445	1180239	75.93	8.416
MAG00099	MG2147	P732	III	III-A	NorthAmer	Lactobacillus_iners	0	0.325	105690	1322737	99.41	0.442
MAG00100	MG2147	P732	III	III-A	NorthAmer	Gardnerella_swidsinkii	1	0.418	220226	1543739	99.62	0.33
MAG00101	MG2147	P732	III	III-A	NorthAmer	Berryella_sp001552935	0	0.466	58998	1408381	89.51	0
MAG00102	MG2147	P732	III	III-A	NorthAmer	Limosilactobacillus_vaginalis	0	0.405	11783	1622390	93.49	1.902
MAG00103	MG2147	P732	III	III-A	NorthAmer	Escherichia_coli	0	0.507	70438	4372895	72.57	0
MAG00104	MG2147	P732	III	III-A	NorthAmer	Aerococcus_christensenii	0	0.384	59057	1665746	98.26	0
MAG00105	MG2147	P732	III	III-A	NorthAmer	Staphylococcus_aureus	1	0.326	11546	2591957	96.5	1.93
MAG00106	MG2147	P732	III	III-A	NorthAmer	Megasphaera_lornae	0	0.467	32296	1619836	100	0
MAG00109	MG2147	P732	III	III-A	NorthAmer	Limosilactobacillus_fermentum	0	0.529	37378	1770259	98.63	0
MAG00110	MG2147	P732	III	III-A	NorthAmer	Salmonella_enterica	0	0.522	99956	4369331	93.7	0.036
MAG00111	MG2147	P732	III	III-A	NorthAmer	Listeria_monocytogenes	1	0.378	25329	2772800	97.74	0.18
MAG00112	MG2148	P733	IV-B	IV-B	NorthAmer	Lactobacillus_iners	0	0.324	100392	1240045	99.41	3.097
MAG00113	MG2148	P733	IV-B	IV-B	NorthAmer	Megasphaera_lornae	0	0.466	111964	1592559	100	0
MAG00114	MG2148	P733	IV-B	IV-B	NorthAmer	Gardnerella_swidsinkii	0	0.418	158527	1636732	100	0
MAG00115	MG2148	P733	IV-B	IV-B	NorthAmer	Gardnerella_piotii	0	0.422	34361	1299425	90.82	0
MAG00116	MG2148	P733	IV-B	IV-B	NorthAmer	Berryella_sp001552935	0	0.463	250006	1599780	98.99	0
MAG00117	MG2148	P733	IV-B	IV-B	NorthAmer	Fannyhessea_vaginae	1	0.427	81888	1404507	98.39	0
MAG00118	MG2148	P733	IV-B	IV-B	NorthAmer	Aerococcus_christensenii	0	0.392	18042	1380763	93.04	0.183
MAG00119	MG2148	P733	IV-B	IV-B	NorthAmer	Prevotella_bivia	0	0.39	76529	1992933	94.91	0
MAG00120	MG2148	P733	IV-B	IV-B	NorthAmer	KA00274_sp902373515	1	0.423	137780	1444940	87.59	0
MAG00121	MG2148	P733	IV-B	IV-B	NorthAmer	Dialister_sp001553355	0	0.392	99540	1518054	96.11	0
MAG00122	MG2148	P733	IV-B	IV-B	NorthAmer	Parvimonas_sp001552895	1	0.251	10967	1086405	78.66	3.35
MAG00123	MG2148	P733	IV-B	IV-B	NorthAmer	Sneathia_vaginalis	1	0.283	85372	1251829	98.88	0
MAG00124	MG2148	P733	IV-B	IV-B	NorthAmer	Fannyhessea_spNov3	0	0.501	44135	1275217	94.1	0
MAG00125	MG2148	P733	IV-B	IV-B	NorthAmer	Fannyhessea_massiliense	0	0.49	67273	1396625	98.87	0
MAG00126	MG2149	P734	I	I-A	NorthAmer	Lactobacillus_crispatus	0	0.366	26236	2302908	99.02	0.092
MAG00127	MG2150	P735	IV-B	IV-B	NorthAmer	Parvimonas_sp001552895	0	0.258	16889	1364111	91.57	0.304
MAG00128	MG2150	P735	IV-B	IV-B	NorthAmer	KA00274_sp902373515	1	0.423	142513	1442036	86.88	0
MAG00129	MG2150	P735	IV-B	IV-B	NorthAmer	Gardnerella_vaginalis_D	1	0.428	40222	1470940	89.56	0.46
MAG00130	MG2150	P735	IV-B	IV-B	NorthAmer	Fannyhessea_vaginae	0	0.427	104146	1380053	92.74	0
MAG00132	MG2150	P735	IV-B	IV-B	NorthAmer	Prevotella_bivia	0	0.39	10240	2019063	91.86	0.9
MAG00133	MG2150	P735	IV-B	IV-B	NorthAmer	Gardnerella_vaginalis_A	1	0.378	23719	1654757	86.64	2.56
MAG00134	MG2150	P735	IV-B	IV-B	NorthAmer	Lactobacillus_iners	1	0.325	102430	1492313	98.86	0.78
MAG00136	MG2150	P735	IV-B	IV-B	NorthAmer	Gardnerella_vaginalis_H	1	0.46	38556	1282398	84.08	3.42
MAG00137	MG2150	P735	IV-B	IV-B	NorthAmer	Prevotella_timonensis	0	0.424	44926	2533437	98.57	0
MAG00138	MG2150	P735	IV-B	IV-B	NorthAmer	Aerococcus_christensenii	0	0.391	67916	1531103	97.16	0.31
MAG00139	MG2150	P735	IV-B	IV-B	NorthAmer	Sneathia_sanguinegens	0	0.265	34216	1261813	98.19	0.16
MAG00140	MG2150	P735	IV-B	IV-B	NorthAmer	Berryella_sp001552935	0	0.466	127028	1522090	98.99	0
MAG00141	MG2150	P735	IV-B	IV-B	NorthAmer	Megasphaera_lornae	0	0.465	115665	1627368	100	0
MAG00142	MG2150	P735	IV-B	IV-B	NorthAmer	Sneathia_vaginalis	0	0.284	7151	877015	76.91	1.685
MAG00143	MG2151	P736	IV-B	IV-B	NorthAmer	Prevotella_sp000758925	0	0.493	38143	2461125	95.93	0.675
MAG00144	MG2151	P736	IV-B	IV-B	NorthAmer	Aerococcus_christensenii	0	0.392	4925	1163674	78.74	0.549
MAG00145	MG2151	P736	IV-B	IV-B	NorthAmer	Sneathia_sanguinegens	0	0.264	23310	1201974	96.62	0.209
MAG00146	MG2151	P736	IV-B	IV-B	NorthAmer	Parvimonas_sp001552895	0	0.257	5809	991668	73.43	0.914
MAG00148	MG2151	P736	IV-B	IV-B	NorthAmer	Gardnerella_vaginalis	0	0.412	9908	1283244	81.07	1.72
MAG00149	MG2151	P736	IV-B	IV-B	NorthAmer	Lactobacillus_iners	0	0.322	96321	1284770	99.41	0.884
MAG00150	MG2151	P736	IV-B	IV-B	NorthAmer	Gardnerella_vaginalis_A	0	0.376	3697	1087954	72.92	1.633
MAG00151	MG2151	P736	IV-B	IV-B	NorthAmer	Megasphaera_lornae	0	0.471	22027	1393765	95.24	0
MAG00152	MG2151	P736	IV-B	IV-B	NorthAmer	Fannyhessea_spNov3	0	0.496	53100	1382286	93.67	0
MAG00153	MG2151	P736	IV-B	IV-B	NorthAmer	Berryella_sp001552935	0	0.502	40302	1376108	93.54	0
MAG00154	MG2151	P736	IV-B	IV-B	NorthAmer	KA00274_sp902373515	0	0.421	45057	1422657	84.75	0
MAG00155	MG2151	P736	IV-B	IV-B	NorthAmer	Fannyhessea_vaginae	1	0.426	64863	1321139	95.97	0
MAG00156	MG2151	P736	IV-B	IV-B	NorthAmer	Gardnerella_swidsinkii	0	0.418	186080	1600483	100	0
MAG00157	MG2152	P737	V	V	NorthAmer	Lactobacillus_iners	0	0.323	86229	948129	76.45	0.442
MAG00158	MG2153	P738	IV-B	IV-B	NorthAmer	Prevotella_timonensis	0	0.422	86339	2566923	98.65	0
MAG00159	MG2153	P738	IV-B	IV-B	NorthAmer	Mobiluncus_curtisii	0	0.555	249681	2064549	100	1.421
MAG00160	MG2153	P738	IV-B	IV-B	NorthAmer	Megasphaera_lornae	0	0.466	116398	1557306	100	0
MAG00161	MG2153	P738	IV-B	IV-B	NorthAmer	KA00274_sp902373515	1	0.423	136152	1479110	86.88	0
MAG00162	MG2153	P738	IV-B	IV-B	NorthAmer	Fannyhessea_massiliense	0	0.492	22233	1280541	97.74	1.612
MAG00163	MG2153	P738	IV-B	IV-B	NorthAmer	Arcanobacterium_urinimassiliense	0	0.491	87851	1559521	99.71	0
MAG00164	MG2153	P738	IV-B	IV-B	NorthAmer	Prevotella_sp000479005	0	0.458	23862	2229220	90.96	0
MAG00165	MG2153	P738	IV-B	IV-B	NorthAmer	Porphyromonas_sp001552775	0	0.428	72496	1770180	96.39	0.314
MAG00166	MG2153	P738	IV-B	IV-B	NorthAmer	Parvimonas_sp001552895	0	0.255	23452	1467741	94.62	0
MAG00167	MG2153	P738	IV-B	IV-B	NorthAmer	Gardnerella_vaginalis_E	0	0.434	126368	1439243	99.39	0.454
MAG00168	MG2153	P738	IV-B	IV-B	NorthAmer	Fannyhessea_spNov3	0	0.499	105316	1364663	99.91	0
MAG00169	MG2153	P738	IV-B	IV-B	NorthAmer	Dialister_micraerophilus	0	0.352	13612	1159694	97.25	0.993
MAG00170	MG2153	P738	IV-B	IV-B	NorthAmer	Gardnerella_vaginalis	0	0.411	19402	1198867	79.05	0.454
MAG00171	MG2153	P738	IV-B	IV-B	NorthAmer	Sneathia_vaginalis	1	0.282	34105	1266506	98.88	0
MAG00172	MG2153	P738	IV-B	IV-B	NorthAmer	Prevotella_colorans	0	0.468	88442	2600581	96.78	0.819
MAG00173	MG2153	P738	IV-B	IV-B	NorthAmer	Fannyhessea_vaginae	0	0.427	57818	1396357	90.32	0
MAG00174	MG2153	P738	IV-B	IV-B	NorthAmer	Peptoniphilus_lacrimalis	0	0.297	54495	1696107	98.6	0
MAG00175	MG2153	P738	IV-B	IV-B	NorthAmer	Aerococcus_christensenii	0	0.391	64770	1449847	97.71	0
MAG00176	MG2153	P738	IV-B	IV-B	NorthAmer	Fenollaria_massiliensis	0	0.348	10593	1342880	91.37	0
MAG00177	MG2153	P738	IV-B	IV-B	NorthAmer	Lactobacillus_iners	0	0.323	102542	1032305	85.25	0.442
MAG00178	MG2153	P738	IV-B	IV-B	NorthAmer	Gardnerella_vaginalis_A	0	0.379	113956	1594474	98.09	0.454
MAG00179	MG2153	P738	IV-B	IV-B	NorthAmer	Sodaliphilus_spNov1	0	0.478	20175	2329433	95.71	2.088
MAG00180	MG2153	P738	IV-B	IV-B	NorthAmer	Berryella_sp001552935	0	0.464	131144	1568293	98.99	0
MAG00181	MG2153	P738	IV-B	IV-B	NorthAmer	Megasphaera_hutchinsoni	1	0.39	3884	1117260	81.65	4.47
MAG00182	MG2153	P738	IV-B	IV-B	NorthAmer	Anaeroglobus_geminatus	0	0.491	27146	1706081	99.1	0.394
MAG00183	MG2153	P738	IV-B	IV-B	NorthAmer	Prevotella_amnii	0	0.352	47015	1950175	97.97	0.281
MAG00184	MG2153	P738	IV-B	IV-B	NorthAmer	Atopobium_deltae	0	0.522	10531	1252101	93.32	0.806
MAG00185	MG2153	P738	IV-B	IV-B	NorthAmer	Peptoniphilus_vaginalis	1	0.349	4653	1486207	79.08	1.4
MAG00186	MG2153	P738	IV-B	IV-B	NorthAmer	Dialister_sp001553355	0	0.388	21120	1753647	96.83	0.632
MAG00187	MG2153	P738	IV-B	IV-B	NorthAmer	Arcanobacterium_sp000758825	0	0.562	33269	1418423	96.55	0
MAG00188	MG2154	P739	I	I-A	NorthAmer	Lactobacillus_crispatus	1	0.368	28765	2162168	99.03	0.09
MAG00189	MG2155	P740	IV-B	IV-B	NorthAmer	Gardnerella_swidsinkii	0	0.419	477670	1585496	100	0.091
MAG00190	MG2155	P740	IV-B	IV-B	NorthAmer	Fannyhessea_vaginae	1	0.43	11919	1231667	94.45	0.27
MAG00191	MG2155	P740	IV-B	IV-B	NorthAmer	Fannyhessea_massiliense	0	0.491	97642	1365066	94.08	0.806
MAG00192	MG2155	P740	IV-B	IV-B	NorthAmer	Metamycoplasma_hominis	0	0.266	114804	677767	100	0.375
MAG00193	MG2155	P740	IV-B	IV-B	NorthAmer	Aerococcus_christensenii	0	0.391	106309	1488696	98.26	0
MAG00194	MG2155	P740	IV-B	IV-B	NorthAmer	Gardnerella_vaginalis	0	0.41	35197	1524993	91.95	0.454
MAG00195	MG2155	P740	IV-B	IV-B	NorthAmer	Lactobacillus_iners	0	0.321	123836	1353280	99.41	0.442
MAG00196	MG2155	P740	IV-B	IV-B	NorthAmer	Lactobacillus_mulieris	0	0.34	89355	1716516	97.28	0
MAG00197	MG2155	P740	IV-B	IV-B	NorthAmer	Berryella_sp001552935	0	0.511	4298	1213486	86.38	0.806
MAG00198	MG2156	P741	III	III-A	NorthAmer	Lactobacillus_iners	0	0.325	145380	1279172	99.41	0.442
MAG00200	MG2157	P742	IV-B	IV-B	NorthAmer	Berryella_sp001552935	0	0.468	13643	1433191	94.42	0
MAG00201	MG2157	P742	IV-B	IV-B	NorthAmer	Gardnerella_vaginalis	1	0.406	59426	1277255	79.89	0
MAG00203	MG2157	P742	IV-B	IV-B	NorthAmer	Enterococcus_faecalis	1	0.377	8003	2192903	78.45	1.85
MAG00204	MG2157	P742	IV-B	IV-B	NorthAmer	Lactobacillus_jensenii	0	0.341	67959	1589161	98.83	0
MAG00205	MG2157	P742	IV-B	IV-B	NorthAmer	Lactobacillus_iners	0	0.323	95106	1163668	99.41	0.442
MAG00206	MG2157	P742	IV-B	IV-B	NorthAmer	Megasphaera_lornae	0	0.469	34352	1458108	100	0
MAG00207	MG2157	P742	IV-B	IV-B	NorthAmer	Escherichia_coli	0	0.506	66930	4636447	98.2	0.136
MAG00208	MG2157	P742	IV-B	IV-B	NorthAmer	Staphylococcus_aureus	1	0.326	33169	2590528	97.66	0.52
MAG00209	MG2157	P742	IV-B	IV-B	NorthAmer	Salmonella_enterica	0	0.52	139281	4673231	94.91	0.697
MAG00211	MG2157	P742	IV-B	IV-B	NorthAmer	Fannyhessea_vaginae	0	0.427	5289	1255262	89.44	0.994
MAG00212	MG2157	P742	IV-B	IV-B	NorthAmer	Listeria_monocytogenes	0	0.378	80777	2926436	99.45	0
MAG00213	MG2157	P742	IV-B	IV-B	NorthAmer	Limosilactobacillus_fermentum	0	0.53	37378	1735560	98.63	0
MAG00214	MG2157	P742	IV-B	IV-B	NorthAmer	Limosilactobacillus_coleohominis	0	0.419	6506	1342424	81.63	0.273
MAG00215	MG2157	P742	IV-B	IV-B	NorthAmer	Gardnerella_swidsinkii	0	0.418	85923	1516173	96.07	0.091
MAG00216	MG2157	P742	IV-B	IV-B	NorthAmer	Aerococcus_christensenii	1	0.393	35055	1287244	94.69	0.27
MAG00217	MG2158	P743	III	III-A	NorthAmer	Lactobacillus_iners	0	0.324	142370	1260346	99.41	0.442
MAG00219	MG2159	P744	III	III-A	NorthAmer	Lactobacillus_iners	0	0.323	115508	1284589	99.41	1.061
MAG00220	MG2159	P744	III	III-A	NorthAmer	Lactobacillus_jensenii	0	0.337	58887	1684410	98.83	0
MAG00221	MG2160	P745	III	III-A	NorthAmer	Lactobacillus_iners	0	0.322	92889	1433380	99.41	0.442
MAG00222	MG2160	P745	III	III-A	NorthAmer	Gardnerella_vaginalis_D	1	0.43	44812	1548323	99.09	0
MAG00223	MG2161	P746	III	III-A	NorthAmer	Lactobacillus_iners	0	0.324	104120	1248830	99.41	0.442
MAG00224	MG2161	P746	III	III-A	NorthAmer	Aerococcus_christensenii	1	0.419	2432	1981478	90.36	4.11
MAG00225	MG2162	P747	III	III-A	NorthAmer	Lactobacillus_iners	0	0.325	110197	1254275	99.41	0.442
MAG00226	MG2163	P748	IV-B	IV-B	NorthAmer	Gardnerella_vaginalis_A	0	0.377	68172	1455537	92.47	1.136
MAG00227	MG2163	P748	IV-B	IV-B	NorthAmer	Gardnerella_vaginalis_C	0	0.431	107869	1374023	85.68	1.363
MAG00228	MG2163	P748	IV-B	IV-B	NorthAmer	Lactobacillus_iners	0	0.322	110234	1316937	99.41	0.442
MAG00229	MG2163	P748	IV-B	IV-B	NorthAmer	Gardnerella_vaginalis_D	0	0.428	34589	1329549	77.77	4.261
MAG00230	MG2164	P749	IV-A	IV-A	NorthAmer	Fannyhessea_massiliense	0	0.494	10329	1057824	80.58	2.822
MAG00231	MG2164	P749	IV-A	IV-A	NorthAmer	Berryella_sp001552935	0	0.508	7603	1279722	90.62	0.268
MAG00232	MG2164	P749	IV-A	IV-A	NorthAmer	Fannyhessea_vaginae	1	0.427	7325	1231906	80.95	0
MAG00233	MG2164	P749	IV-A	IV-A	NorthAmer	KA00274_sp902373515	0	0.424	14646	1436694	82.86	3.427
MAG00234	MG2164	P749	IV-A	IV-A	NorthAmer	Sneathia_sanguinegens	1	0.264	27995	1137607	96.31	0
MAG00235	MG2164	P749	IV-A	IV-A	NorthAmer	Stomatobaculum_sp002892395	1	0.525	19973	1836153	88.08	1.32
MAG00236	MG2164	P749	IV-A	IV-A	NorthAmer	Arcanobacterium_sp000758825	0	0.565	2555	1214860	79.29	1.005
MAG00237	MG2164	P749	IV-A	IV-A	NorthAmer	Prevotella_spNov3	1	0.468	36447	3132907	95.51	1.29
MAG00238	MG2164	P749	IV-A	IV-A	NorthAmer	UBA629_sp005465875	0	0.315	99036	1595887	76.2	0
MAG00239	MG2164	P749	IV-A	IV-A	NorthAmer	Gardnerella_vaginalis_D	0	0.429	31128	1424363	91.19	0.722
MAG00240	MG2164	P749	IV-A	IV-A	NorthAmer	Mobiluncus_mulieris	0	0.55	104536	2413415	98.57	0.947
MAG00241	MG2164	P749	IV-A	IV-A	NorthAmer	Prevotella_amnii	0	0.354	37236	2020212	98.96	0.281
MAG00242	MG2164	P749	IV-A	IV-A	NorthAmer	Fannyhessea_spNov3	0	0.494	25811	1503825	91.61	0
MAG00243	MG2164	P749	IV-A	IV-A	NorthAmer	Lactobacillus_iners	0	0.322	96564	1362598	99.41	0.442
MAG00244	MG2164	P749	IV-A	IV-A	NorthAmer	Mageeibacillus_indolicus	0	0.446	103623	1691013	93.73	0.709
MAG00245	MG2164	P749	IV-A	IV-A	NorthAmer	Prevotella_spNov2	0	0.383	43298	2451123	97.23	1.011
MAG00246	MG2164	P749	IV-A	IV-A	NorthAmer	Dialister_micraerophilus	1	0.362	14977	968232	75.16	1.32
MAG00247	MG2164	P749	IV-A	IV-A	NorthAmer	Mobiluncus_curtisii	0	0.556	3975	1698678	84.86	4.423
MAG00248	MG2164	P749	IV-A	IV-A	NorthAmer	Sneathia_vaginalis	1	0.283	17212	1052072	94.53	0
MAG00249	MG2164	P749	IV-A	IV-A	NorthAmer	Parvimonas_sp001552895	1	0.26	8103	1509695	82.25	0.61
MAG00250	MG2164	P749	IV-A	IV-A	NorthAmer	Megasphaera_lornae	0	0.469	61555	1478111	100	0
MAG00251	MG2165	P750	IV-B	IV-B	NorthAmer	Dialister_sp001553355	0	0.392	10835	1368261	93.73	0
MAG00252	MG2165	P750	IV-B	IV-B	NorthAmer	KA00274_sp902373515	1	0.423	34886	1365403	81.8	0
MAG00253	MG2165	P750	IV-B	IV-B	NorthAmer	Fannyhessea_vaginae	1	0.424	5432	1234186	84.38	3.23
MAG00254	MG2165	P750	IV-B	IV-B	NorthAmer	Gardnerella_vaginalis_C	1	0.44	40192	1299914	81.67	2.61
MAG00255	MG2165	P750	IV-B	IV-B	NorthAmer	Prevotella_spNov3	0	0.479	43842	2595077	96.4	0.357
MAG00256	MG2165	P750	IV-B	IV-B	NorthAmer	Lactobacillus_iners	1	0.322	99857	1351920	96.76	0.44
MAG00257	MG2165	P750	IV-B	IV-B	NorthAmer	Aerococcus_christensenii	0	0.391	28996	1416892	97.16	0
MAG00258	MG2165	P750	IV-B	IV-B	NorthAmer	Fannyhessea_massiliense	0	0.492	8716	1250322	90	0.806
MAG00259	MG2165	P750	IV-B	IV-B	NorthAmer	Fannyhessea_spNov3	1	0.5	64345	1247677	98.39	0
MAG00260	MG2165	P750	IV-B	IV-B	NorthAmer	Berryella_sp001552935	0	0.466	13242	1315074	90.92	0
MAG00261	MG2165	P750	IV-B	IV-B	NorthAmer	Megasphaera_lornae	0	0.465	43601	1547144	99.88	0
MAG00262	MG2165	P750	IV-B	IV-B	NorthAmer	Prevotella_amnii	0	0.355	61355	1968064	98.62	0.225
MAG00264	MG2166	P751	I	I-A	NorthAmer	Lactobacillus_crispatus	0	0.364	27671	2525752	99.02	3.046
MAG00265	MG2167	P752	III	III-A	NorthAmer	Lactobacillus_iners	0	0.322	97897	1340769	99.41	0.442
MAG00266	MG2167	P752	III	III-A	NorthAmer	Gardnerella_swidsinkii	1	0.429	14773	1429996	86.93	7.22
MAG00267	MG2167	P752	III	III-A	NorthAmer	Limosilactobacillus_fermentum	0	0.531	37378	1729284	98.63	0
MAG00269	MG2167	P752	III	III-A	NorthAmer	Listeria_monocytogenes	0	0.378	63944	2915805	98.9	0.546
MAG00270	MG2167	P752	III	III-A	NorthAmer	Enterococcus_faecalis	1	0.377	7236	2109043	77.68	0.37
MAG00271	MG2167	P752	III	III-A	NorthAmer	Staphylococcus_aureus	0	0.326	20426	2620385	98.23	0.352
MAG00272	MG2167	P752	III	III-A	NorthAmer	Salmonella_enterica	0	0.521	102255	4633113	94.63	0.036
MAG00274	MG2167	P752	III	III-A	NorthAmer	Escherichia_coli	0	0.506	65306	4537760	98.59	0.248
MAG00275	MG2168	P753	IV-B	IV-B	NorthAmer	Parvimonas_sp001552895	0	0.257	16513	1517816	93.73	0.696
MAG00276	MG2168	P753	IV-B	IV-B	NorthAmer	Berryella_sp001552935	0	0.465	162478	1541055	98.99	0
MAG00277	MG2168	P753	IV-B	IV-B	NorthAmer	Gardnerella_swidsinkii	1	0.422	122179	1483942	99.09	0
MAG00278	MG2168	P753	IV-B	IV-B	NorthAmer	Gardnerella_vaginalis	0	0.411	108832	1635503	100	0
MAG00279	MG2168	P753	IV-B	IV-B	NorthAmer	Fannyhessea_massiliense	0	0.489	290211	1432514	100	0
MAG00280	MG2168	P753	IV-B	IV-B	NorthAmer	Fannyhessea_spNov3	0	0.498	120124	1437306	100	0
MAG00281	MG2168	P753	IV-B	IV-B	NorthAmer	Megasphaera_hutchinsoni	0	0.39	230608	1627990	100	0.149
MAG00282	MG2168	P753	IV-B	IV-B	NorthAmer	Aerococcus_christensenii	1	0.393	22202	1390173	96.2	0
MAG00283	MG2168	P753	IV-B	IV-B	NorthAmer	Lactobacillus_iners	1	0.321	48487	1143061	98.53	0.44
MAG00284	MG2168	P753	IV-B	IV-B	NorthAmer	Dialister_sp001553355	0	0.39	12011	1355345	90.53	0.271
MAG00285	MG2168	P753	IV-B	IV-B	NorthAmer	KA00274_sp902373515	1	0.423	111505	1394509	87.83	0
MAG00286	MG2168	P753	IV-B	IV-B	NorthAmer	Sneathia_sanguinegens	1	0.263	5422	966874	77.38	0.16
MAG00287	MG2168	P753	IV-B	IV-B	NorthAmer	Fannyhessea_vaginae	0	0.427	105301	1341254	97.58	0
MAG00288	MG2168	P753	IV-B	IV-B	NorthAmer	Prevotella_timonensis	1	0.423	15238	2424465	88.85	0.57
MAG00289	MG2169	P754	I	I-A	NorthAmer	Lactobacillus_crispatus	1	0.367	29000	2348354	99.03	0.09
MAG00290	MG2170	P755	I	I-A	NorthAmer	Lactobacillus_crispatus	0	0.363	12060	2692920	98.37	4.815
MAG00291	MG2171	P756	III	III-A	NorthAmer	Lactobacillus_jensenii	0	0.345	9058	1453846	90.02	0.414
MAG00292	MG2171	P756	III	III-A	NorthAmer	Cutibacterium_acnes	0	0.602	4132	2238077	89.12	2.65
MAG00293	MG2171	P756	III	III-A	NorthAmer	Lactobacillus_iners	0	0.321	51761	1361295	99.41	0.442
MAG00294	MG2173	P758	IV-B	IV-B	NorthAmer	UBA629_sp005465875	0	0.312	127229	1453516	75.24	0
MAG00295	MG2173	P758	IV-B	IV-B	NorthAmer	KA00274_sp902373515	0	0.423	11347	1304126	81.56	0.886
MAG00296	MG2173	P758	IV-B	IV-B	NorthAmer	Fannyhessea_spNov3	0	0.494	6297	1161252	76.56	0.268
MAG00297	MG2173	P758	IV-B	IV-B	NorthAmer	Lactobacillus_iners	0	0.321	79606	997543	80.16	0.442
MAG00298	MG2173	P758	IV-B	IV-B	NorthAmer	Parvimonas_sp001552895	0	0.266	6685	1411509	93.1	9.639
MAG00299	MG2173	P758	IV-B	IV-B	NorthAmer	Fannyhessea_vaginae	0	0.431	3409	1269577	76.72	7.21
MAG00300	MG2173	P758	IV-B	IV-B	NorthAmer	Fannyhessea_massiliense	1	0.49	98898	1354994	91.94	1.61
MAG00301	MG2173	P758	IV-B	IV-B	NorthAmer	Gardnerella_vaginalis_F	0	0.406	49315	1640636	91.04	4.943
MAG00302	MG2173	P758	IV-B	IV-B	NorthAmer	Berryella_sp001552935	0	0.498	47927	1579954	97.58	0
MAG00303	MG2173	P758	IV-B	IV-B	NorthAmer	Prevotella_spNov3	0	0.479	31211	2516219	97.32	0.714
MAG00304	MG2173	P758	IV-B	IV-B	NorthAmer	Dialister_sp001553355	0	0.395	8183	1142955	77.29	0
MAG00305	MG2173	P758	IV-B	IV-B	NorthAmer	Megasphaera_lornae	0	0.47	38310	1457885	100	0
MAG00306	MG2173	P758	IV-B	IV-B	NorthAmer	Aerococcus_christensenii	0	0.391	68064	1488583	98.26	0
MAG00307	MG2174	P759	I	I-A	NorthAmer	Lactobacillus_crispatus	1	0.369	23323	2112578	99.03	0.09
MAG00308	MG2174	P759	I	I-A	NorthAmer	Lactobacillus_iners	0	0.324	116678	1420071	99.41	0.884
MAG00309	MG2175	P760	IV-B	IV-B	NorthAmer	Sneathia_vaginalis	1	0.283	19862	1066432	98.88	0
MAG00310	MG2175	P760	IV-B	IV-B	NorthAmer	Prevotella_disiens	0	0.395	17966	1996162	93.55	0.067
MAG00311	MG2175	P760	IV-B	IV-B	NorthAmer	Gardnerella_vaginalis_A	0	0.378	14599	1330142	89.92	1
MAG00312	MG2175	P760	IV-B	IV-B	NorthAmer	Fannyhessea_spNov3	0	0.504	7632	1056258	87.87	0
MAG00313	MG2175	P760	IV-B	IV-B	NorthAmer	KA00274_sp902373515	1	0.424	60166	1394164	87.12	0
MAG00314	MG2175	P760	IV-B	IV-B	NorthAmer	Dialister_sp001553355	0	0.391	46630	1650368	96.83	0.632
MAG00315	MG2175	P760	IV-B	IV-B	NorthAmer	Aerococcus_christensenii	0	0.392	27468	1412662	95.51	0
MAG00316	MG2175	P760	IV-B	IV-B	NorthAmer	Metamycoplasma_hominis	1	0.27	11306	630585	90.04	0
MAG00317	MG2175	P760	IV-B	IV-B	NorthAmer	Arcanobacterium_sp000758825	0	0.56	132231	1427583	97.41	0
MAG00318	MG2175	P760	IV-B	IV-B	NorthAmer	Gardnerella_swidsinkii	0	0.418	70735	1535072	95.47	1.369
MAG00319	MG2175	P760	IV-B	IV-B	NorthAmer	Prevotella_bivia	1	0.391	22037	1820075	96.36	0
MAG00320	MG2175	P760	IV-B	IV-B	NorthAmer	Prevotella_colorans	1	0.479	11374	2042836	91.96	1.51
MAG00321	MG2175	P760	IV-B	IV-B	NorthAmer	Lactobacillus_iners	0	0.322	36245	1153902	99.41	0.442
MAG00322	MG2175	P760	IV-B	IV-B	NorthAmer	Actinomycetaceae_gZJ293	0	0.329	13392	1119050	83.96	0.473
MAG00323	MG2175	P760	IV-B	IV-B	NorthAmer	Fannyhessea_vaginae	1	0.43	52963	1351086	93.55	0
MAG00324	MG2175	P760	IV-B	IV-B	NorthAmer	Prevotella_amnii	0	0.353	28724	1833963	96.52	0.619
MAG00325	MG2175	P760	IV-B	IV-B	NorthAmer	Parvimonas_sp001552895	0	0.256	13329	1397285	92.12	0.087
MAG00326	MG2175	P760	IV-B	IV-B	NorthAmer	Peptoniphilus_vaginalis	0	0.344	54479	1723581	98.6	0
MAG00327	MG2175	P760	IV-B	IV-B	NorthAmer	Sneathia_sanguinegens	0	0.265	20945	1223730	98.31	0.16
MAG00328	MG2175	P760	IV-B	IV-B	NorthAmer	Prevotella_melaninogenica	1	0.416	4423	2079772	87.44	1.33
MAG00329	MG2175	P760	IV-B	IV-B	NorthAmer	Mageeibacillus_indolicus	0	0.445	98487	1746803	93.73	0.709
MAG00330	MG2175	P760	IV-B	IV-B	NorthAmer	Fannyhessea_massiliense	0	0.488	176952	1429447	100	0
MAG00331	MG2175	P760	IV-B	IV-B	NorthAmer	Porphyromonas_uenonis	0	0.542	3390	1435366	82.56	1.718
MAG00332	MG2175	P760	IV-B	IV-B	NorthAmer	Dialister_micraerophilus	0	0.352	18031	1191562	97.25	0.662
MAG00333	MG2175	P760	IV-B	IV-B	NorthAmer	Bulleidia_spNov1	0	0.304	6215	1052290	93.33	0
MAG00334	MG2175	P760	IV-B	IV-B	NorthAmer	Megasphaera_lornae	0	0.467	53685	1468211	99.4	0
MAG00335	MG2175	P760	IV-B	IV-B	NorthAmer	Gardnerella_piotii	1	0.422	15044	1161229	70.69	0.95
MAG00336	MG2175	P760	IV-B	IV-B	NorthAmer	Prevotella_timonensis	0	0.422	41738	3112203	98.39	0.476
MAG00337	MG2175	P760	IV-B	IV-B	NorthAmer	Berryella_sp001552935	0	0.466	11309	1288725	88.39	0
MAG00338	MG2176	P761	I	I-B	NorthAmer	Lactobacillus_crispatus	1	0.367	23775	2271215	99.03	0.37
MAG00340	MG2177	P762	IV-B	IV-B	NorthAmer	Lactobacillus_iners	1	0.324	71232	1229648	99.09	0.88
MAG00341	MG2177	P762	IV-B	IV-B	NorthAmer	Fannyhessea_massiliense	0	0.49	4105	1166766	78.44	1.075
MAG00342	MG2177	P762	IV-B	IV-B	NorthAmer	Megasphaera_lornae	0	0.469	5875	1324515	79.28	0.199
MAG00343	MG2177	P762	IV-B	IV-B	NorthAmer	Gardnerella_vaginalis_A	1	0.38	62973	1423778	90.47	3.33
MAG00344	MG2177	P762	IV-B	IV-B	NorthAmer	KA00274_sp902373515	0	0.425	6921	1312241	71.39	0.354
MAG00345	MG2178	P763	I	I-A	NorthAmer	Lactobacillus_crispatus	1	0.366	24908	2272333	99.03	0.37
MAG00346	MG2179	P764	IV-B	IV-B	NorthAmer	KA00274_sp902373515	0	0.422	63652	1455304	86.17	0
MAG00347	MG2179	P764	IV-B	IV-B	NorthAmer	Metamycoplasma_hominis	0	0.267	12784	621661	93.04	1.127
MAG00348	MG2179	P764	IV-B	IV-B	NorthAmer	Prevotella_bivia	0	0.389	64035	2175244	97.55	0.337
MAG00349	MG2179	P764	IV-B	IV-B	NorthAmer	Sneathia_sanguinegens	1	0.263	76236	1216904	98.78	0.16
MAG00350	MG2179	P764	IV-B	IV-B	NorthAmer	Dialister_micraerophilus	0	0.354	18050	1057479	87.23	1.324
MAG00351	MG2179	P764	IV-B	IV-B	NorthAmer	Gardnerella_vaginalis_H	0	0.457	36216	1362693	82.76	1.818
MAG00352	MG2179	P764	IV-B	IV-B	NorthAmer	Gardnerella_vaginalis_F	1	0.405	56831	1472429	93.42	0
MAG00353	MG2179	P764	IV-B	IV-B	NorthAmer	Dialister_sp001553355	0	0.391	46653	1539575	96.74	0.316
MAG00354	MG2179	P764	IV-B	IV-B	NorthAmer	Parvimonas_sp001552895	1	0.257	34314	1499115	96.19	0
MAG00355	MG2179	P764	IV-B	IV-B	NorthAmer	Mobiluncus_curtisii	0	0.555	19081	2114515	98.6	2.369
MAG00356	MG2179	P764	IV-B	IV-B	NorthAmer	Peptoniphilus_lacrimalis	0	0.296	19288	1409677	95.92	0.699
MAG00357	MG2179	P764	IV-B	IV-B	NorthAmer	Gemella_asaccharolytica	0	0.263	9269	1081839	84.57	0.552
MAG00358	MG2179	P764	IV-B	IV-B	NorthAmer	Sneathia_vaginalis	0	0.29	16792	853788	70.22	1.123
MAG00359	MG2179	P764	IV-B	IV-B	NorthAmer	Fannyhessea_massiliense	0	0.491	30492	1304129	97.25	0.089
MAG00360	MG2179	P764	IV-B	IV-B	NorthAmer	Prevotella_sp000479005	1	0.457	32586	2641648	98.04	0.19
MAG00361	MG2179	P764	IV-B	IV-B	NorthAmer	Aerococcus_christensenii	0	0.393	34841	1346686	96.42	0.549
MAG00362	MG2179	P764	IV-B	IV-B	NorthAmer	Fannyhessea_spNov3	0	0.5	63118	1289569	98.36	0.115
MAG00363	MG2179	P764	IV-B	IV-B	NorthAmer	Arcanobacterium_sp000758825	1	0.563	7470	1377998	93.97	0.07
MAG00364	MG2179	P764	IV-B	IV-B	NorthAmer	Fannyhessea_vaginae	0	0.428	14679	1141379	92.2	0.201
MAG00365	MG2179	P764	IV-B	IV-B	NorthAmer	Megasphaera_hutchinsoni	0	0.386	137039	1488289	100	0
MAG00367	MG2180	P765	I	I-A	NorthAmer	Lactobacillus_crispatus	0	0.368	22755	2194758	99.02	0.092
MAG00370	MG2181	P766	I	I-A	NorthAmer	Lactobacillus_crispatus	0	0.368	22968	2055805	96.26	0.185
MAG00371	MG2182	P767	III	III-B	NorthAmer	Megasphaera_lornae	0	0.466	48218	1548698	99.3	0.074
MAG00372	MG2182	P767	III	III-B	NorthAmer	Gardnerella_vaginalis	0	0.411	21556	1553324	92.95	0.606
MAG00373	MG2182	P767	III	III-B	NorthAmer	Lactobacillus_mulieris	0	0.339	63563	1633193	98.83	0
MAG00374	MG2182	P767	III	III-B	NorthAmer	Lactobacillus_gasseri	0	0.346	11474	1693312	88.39	0.498
MAG00375	MG2182	P767	III	III-B	NorthAmer	Lactobacillus_iners	1	0.325	90553	1419530	98.92	0.44
MAG00376	MG2182	P767	III	III-B	NorthAmer	Gardnerella_swidsinkii	1	0.419	100309	1616555	99.09	0
MAG00378	MG2183	P768	V	V	NorthAmer	Lactobacillus_iners	0	0.323	115487	1291791	99.41	0.707
MAG00379	MG2183	P768	V	V	NorthAmer	Lactobacillus_jensenii	0	0.343	63240	1563391	97.96	0
MAG00380	MG2184	P769	III	III-A	NorthAmer	Cutibacterium_acnes	0	0.602	16074	2189671	89.58	0.383
MAG00381	MG2184	P769	III	III-A	NorthAmer	Lactobacillus_iners	1	0.324	169258	1254690	96.76	0.44
MAG00382	MG2185	P770	IV-B	IV-B	NorthAmer	Megasphaera_lornae	0	0.464	75891	1632116	100	0
MAG00383	MG2185	P770	IV-B	IV-B	NorthAmer	Fannyhessea_spNov3	0	0.501	16811	1235205	91.26	0
MAG00384	MG2185	P770	IV-B	IV-B	NorthAmer	Aerococcus_christensenii	0	0.385	6298	1416609	85.6	1.831
MAG00385	MG2185	P770	IV-B	IV-B	NorthAmer	Gardnerella_vaginalis_F	1	0.405	84692	1689057	96.82	1.82
MAG00386	MG2185	P770	IV-B	IV-B	NorthAmer	Fannyhessea_vaginae	0	0.429	91315	1391605	100	0
MAG00387	MG2186	P771	I	I-A	NorthAmer	Lactobacillus_jensenii	1	0.342	13251	1776850	97.88	0.76
MAG00388	MG2186	P771	I	I-A	NorthAmer	Lactobacillus_crispatus	0	0.363	21873	2623798	99.02	2.396
MAG00389	MG2187	P772	III	III-B	NorthAmer	Lactobacillus_iners	0	0.327	75897	1344421	99.41	1.327
MAG00390	MG2187	P772	III	III-B	NorthAmer	Lactobacillus_jensenii	0	0.341	12272	1376075	86.12	3.118
MAG00392	MG2188	P773	IV-B	IV-B	NorthAmer	Fannyhessea_vaginae	0	0.431	6916	925594	70.23	2.284
MAG00393	MG2188	P773	IV-B	IV-B	NorthAmer	Berryella_sp001552935	0	0.466	49818	1461163	96.84	0
MAG00394	MG2188	P773	IV-B	IV-B	NorthAmer	Lactobacillus_iners	0	0.324	73629	1462568	99.41	0.608
MAG00395	MG2188	P773	IV-B	IV-B	NorthAmer	Fannyhessea_massiliense	1	0.491	1383	1257140	76.13	5.142
MAG00396	MG2188	P773	IV-B	IV-B	NorthAmer	Aerococcus_christensenii	0	0.391	36841	1421755	95.51	0.549
MAG00397	MG2188	P773	IV-B	IV-B	NorthAmer	Prevotella_spNov3	0	0.484	6428	2293853	87.43	1.779
MAG00398	MG2188	P773	IV-B	IV-B	NorthAmer	Fannyhessea_spNov3	0	0.5	26055	1292849	97.08	0
MAG00399	MG2188	P773	IV-B	IV-B	NorthAmer	UBA629_sp005465875	0	0.318	66574	1887317	77.33	0.241
MAG00400	MG2188	P773	IV-B	IV-B	NorthAmer	Limosilactobacillus_fermentum	1	0.536	3262	1456111	82.9	2.14
MAG00401	MG2188	P773	IV-B	IV-B	NorthAmer	Gardnerella_vaginalis_D	1	0.43	28717	1398731	77.86	6.17
MAG00402	MG2188	P773	IV-B	IV-B	NorthAmer	Megasphaera_lornae	0	0.469	54873	1493876	99.9	0.119
MAG00403	MG2188	P773	IV-B	IV-B	NorthAmer	Corynebacterium_minutissimum	1	0.616	10821	2398158	93.01	1.43
MAG00404	MG2189	P774	IV-B	IV-B	NorthAmer	Aerococcus_christensenii	1	0.393	61506	1378396	94.05	0
MAG00405	MG2189	P774	IV-B	IV-B	NorthAmer	Berryella_sp001552935	0	0.465	16191	989144	70.75	0
MAG00406	MG2189	P774	IV-B	IV-B	NorthAmer	Prevotella_spNov3	0	0.479	53014	2579617	95.77	2.142
MAG00407	MG2189	P774	IV-B	IV-B	NorthAmer	Gardnerella_sp003585845	0	0.422	73590	1463584	96.05	0.228
MAG00408	MG2189	P774	IV-B	IV-B	NorthAmer	Parvimonas_sp001552895	0	0.258	34021	1513806	95.57	0
MAG00409	MG2189	P774	IV-B	IV-B	NorthAmer	Lactobacillus_iners	0	0.322	110632	1239420	91.59	0.442
MAG00410	MG2189	P774	IV-B	IV-B	NorthAmer	Fannyhessea_vaginae	0	0.43	49120	1075962	81.81	0
MAG00411	MG2189	P774	IV-B	IV-B	NorthAmer	KA00274_sp902373515	0	0.425	82207	1369214	87.94	0
MAG00412	MG2189	P774	IV-B	IV-B	NorthAmer	Gardnerella_vaginalis_A	1	0.373	27276	1505821	81.12	0.83
MAG00413	MG2189	P774	IV-B	IV-B	NorthAmer	Gardnerella_vaginalis_F	0	0.402	37517	1288472	74.19	0
MAG00414	MG2189	P774	IV-B	IV-B	NorthAmer	UBA629_sp005465875	1	0.312	152517	1487022	75.89	0
MAG00415	MG2189	P774	IV-B	IV-B	NorthAmer	Dialister_sp001553355	0	0.393	7001	1542372	86.62	1.503
MAG00416	MG2189	P774	IV-B	IV-B	NorthAmer	Fannyhessea_massiliense	0	0.495	11818	1176606	86.25	0.806
MAG00417	MG2189	P774	IV-B	IV-B	NorthAmer	Fannyhessea_spNov3	0	0.49	32288	1534646	94.37	0.115
MAG00418	MG2189	P774	IV-B	IV-B	NorthAmer	Megasphaera_lornae	0	0.468	66731	1588956	100	0
MAG00419	MG2190	P775	III	III-A	NorthAmer	Lactobacillus_iners	0	0.322	97972	1107592	91.59	0.442
MAG00420	MG2191	P776	III	III-B	NorthAmer	Limosilactobacillus_portuensis	0	0.403	59580	2088070	98.91	1.086
MAG00421	MG2191	P776	III	III-B	NorthAmer	Corynebacterium_coyleae	1	0.621	8620	1922853	79.11	0.59
MAG00423	MG2191	P776	III	III-B	NorthAmer	Lactobacillus_iners	0	0.326	254447	1287931	99.63	0.442
MAG00424	MG2191	P776	III	III-B	NorthAmer	Gardnerella_vaginalis	0	0.412	37547	1673872	96.23	1.022
MAG00425	MG2191	P776	III	III-B	NorthAmer	Lactobacillus_mulieris	1	0.341	62869	1578157	98.06	0
MAG00426	MG2191	P776	III	III-B	NorthAmer	Corynebacterium_sp001767255	1	0.608	39595	2266598	89.55	1.06
MAG00427	MG2191	P776	III	III-B	NorthAmer	Gardnerella_swidsinkii	1	0.421	48476	1404321	94.81	0
MAG00428	MG2192	P777	V	V	NorthAmer	Lactobacillus_jensenii	0	0.343	49694	1724473	98.83	0.096
MAG00429	MG2192	P777	V	V	NorthAmer	Cutibacterium_acnes	0	0.597	2733	1983644	77.39	2.357
MAG00430	MG2192	P777	V	V	NorthAmer	Lactobacillus_iners	0	0.324	108404	1286730	99.41	1.327
MAG00431	MG2193	P778	III	III-A	NorthAmer	Lactobacillus_iners	0	0.325	72238	1356248	99.41	7.964
MAG00432	MG2194	P779	III	III-A	NorthAmer	Lactobacillus_mulieris	0	0.349	5487	1855449	93.77	1.233
MAG00433	MG2194	P779	III	III-A	NorthAmer	Lactobacillus_iners	1	0.325	77938	1251616	98.86	0
MAG00434	MG2195	P780	IV-B	IV-B	NorthAmer	Aerococcus_christensenii	0	0.389	60626	1570574	98.26	0
MAG00435	MG2195	P780	IV-B	IV-B	NorthAmer	KA00274_sp902373515	1	0.422	153042	1512258	87.59	0
MAG00436	MG2195	P780	IV-B	IV-B	NorthAmer	Fannyhessea_vaginae	0	0.426	275280	1455556	100	0
MAG00437	MG2195	P780	IV-B	IV-B	NorthAmer	Berryella_sp001552935	0	0.464	240714	1579975	98.99	0
MAG00438	MG2195	P780	IV-B	IV-B	NorthAmer	Gardnerella_swidsinkii	1	0.417	257285	1655376	99.71	0.09
MAG00439	MG2195	P780	IV-B	IV-B	NorthAmer	Gardnerella_vaginalis	0	0.411	44428	1447826	89.34	0
MAG00440	MG2195	P780	IV-B	IV-B	NorthAmer	Megasphaera_lornae	0	0.465	118481	1638075	100	0
MAG00441	MG2196	P781	I	I-B	NorthAmer	Lactobacillus_iners	0	0.323	57600	1219338	99.36	0.884
MAG00442	MG2196	P781	I	I-B	NorthAmer	Gardnerella_piotii	0	0.424	139697	1487470	97.67	0
MAG00443	MG2196	P781	I	I-B	NorthAmer	Lactobacillus_crispatus	1	0.368	23233	2177747	99.03	0.09
MAG00444	MG2196	P781	I	I-B	NorthAmer	Gardnerella_vaginalis_C	0	0.432	15256	1240198	84.46	0.909
MAG00445	MG2196	P781	I	I-B	NorthAmer	Corynebacterium_riegelii	0	0.612	10650	1705764	76.07	0.881
MAG00446	MG2196	P781	I	I-B	NorthAmer	Corynebacterium_tuscaniense	0	0.601	7285	1750185	73.5	3.22
MAG00447	MG2197	P782	IV-B	IV-B	NorthAmer	Aerococcus_christensenii	0	0.396	63643	1755312	98.26	0
MAG00448	MG2197	P782	IV-B	IV-B	NorthAmer	Lactobacillus_iners	1	0.325	85547	1266674	98.97	0.44
MAG00449	MG2197	P782	IV-B	IV-B	NorthAmer	Gardnerella_swidsinkii	0	0.419	200919	1546555	100	0
MAG00450	MG2197	P782	IV-B	IV-B	NorthAmer	Megasphaera_lornae	0	0.466	165435	1597834	100	0
MAG00451	MG2197	P782	IV-B	IV-B	NorthAmer	Gardnerella_vaginalis	1	0.408	57128	1563290	92.14	0
MAG00452	MG2197	P782	IV-B	IV-B	NorthAmer	Fannyhessea_vaginae	0	0.433	1892	1222369	79.63	6.935
MAG00453	MG2198	P783	IV-B	IV-B	NorthAmer	Megasphaera_lornae	0	0.473	6137	1444670	95.64	1.372
MAG00454	MG2198	P783	IV-B	IV-B	NorthAmer	Lactobacillus_iners	0	0.328	5938	898272	76.59	0.442
MAG00455	MG2198	P783	IV-B	IV-B	NorthAmer	Gardnerella_vaginalis_E	0	0.433	12279	1330365	88.39	1.785
MAG00456	MG2199	P784	IV-A	IV-A	NorthAmer	Cutibacterium_acnes	0	0.601	7612	2109574	88.9	1.118
MAG00457	MG2199	P784	IV-A	IV-A	NorthAmer	UBA629_sp005465875	1	0.318	8871	1662679	70.95	6.649
MAG00461	MG2200	P785	V	V	NorthAmer	Lactobacillus_jensenii	0	0.341	65627	1548556	98.83	0
MAG00463	MG2201	P786	V	V	NorthAmer	Lactobacillus_jensenii	1	0.341	51509	1651803	98.68	0
MAG00464	MG2201	P786	V	V	NorthAmer	Lactobacillus_iners	0	0.325	124372	1308012	99.41	0.442
MAG00467	MG2202	P787	I	I-B	NorthAmer	Lactobacillus_crispatus	0	0.364	20443	2581150	98.86	3.208
MAG00468	MG2202	P787	I	I-B	NorthAmer	Lactobacillus_jensenii	0	0.424	1877	2347951	91.4	9.841
MAG00469	MG2203	P788	IV-B	IV-B	NorthAmer	Lactobacillus_iners	0	0.322	102531	1204647	99.41	0.442
MAG00470	MG2203	P788	IV-B	IV-B	NorthAmer	Aerococcus_christensenii	0	0.39	32752	1427631	97.52	0
MAG00471	MG2203	P788	IV-B	IV-B	NorthAmer	Limosilactobacillus_fermentum	0	0.531	37198	1722366	99.18	0
MAG00473	MG2203	P788	IV-B	IV-B	NorthAmer	Peptoniphilus_lacrimalis	0	0.298	4985	1063870	74.76	0
MAG00474	MG2203	P788	IV-B	IV-B	NorthAmer	Staphylococcus_aureus	0	0.327	10073	2278372	91.86	0.185
MAG00475	MG2203	P788	IV-B	IV-B	NorthAmer	Corynebacterium_tuscaniense	1	0.603	5245	1555562	70.03	5.323
MAG00476	MG2203	P788	IV-B	IV-B	NorthAmer	Parvimonas_sp001552895	0	0.256	13048	1368465	93.32	0
MAG00477	MG2203	P788	IV-B	IV-B	NorthAmer	Megasphaera_lornae	0	0.465	158168	1594689	100	0
MAG00478	MG2203	P788	IV-B	IV-B	NorthAmer	KA00274_sp902373515	1	0.421	112363	1436112	86.88	0.35
MAG00479	MG2203	P788	IV-B	IV-B	NorthAmer	Arcanobacterium_sp000758825	0	0.562	32088	1444227	97.41	0
MAG00481	MG2203	P788	IV-B	IV-B	NorthAmer	Dialister_sp001553355	0	0.392	49061	1416953	96.74	0
MAG00482	MG2203	P788	IV-B	IV-B	NorthAmer	Sneathia_vaginalis	0	0.284	5114	1048170	91.81	2.621
MAG00483	MG2203	P788	IV-B	IV-B	NorthAmer	Fannyhessea_spNov3	0	0.499	38700	1246853	96.68	1.612
MAG00484	MG2203	P788	IV-B	IV-B	NorthAmer	Prevotella_spNov3	0	0.477	35463	2596142	97.67	0.357
MAG00485	MG2203	P788	IV-B	IV-B	NorthAmer	Prevotella_sp000758925	0	0.495	52493	2212911	93.58	0
MAG00486	MG2203	P788	IV-B	IV-B	NorthAmer	Fannyhessea_vaginae	0	0.427	79211	1565550	100	0.403
MAG00487	MG2203	P788	IV-B	IV-B	NorthAmer	Gardnerella_vaginalis_E	0	0.428	128441	1481589	95.51	0.757
MAG00488	MG2203	P788	IV-B	IV-B	NorthAmer	Berryella_sp001552935	0	0.466	40071	1429230	95.36	0
MAG00489	MG2203	P788	IV-B	IV-B	NorthAmer	Gardnerella_vaginalis_A	1	0.375	29973	1465273	85.11	6.09
MAG00490	MG2203	P788	IV-B	IV-B	NorthAmer	Lactobacillus_jensenii	0	0.342	68045	1676684	98.83	0.775
MAG00491	MG2203	P788	IV-B	IV-B	NorthAmer	Gardnerella_vaginalis_F	0	0.402	37836	1300940	77.89	3.371
MAG00492	MG2203	P788	IV-B	IV-B	NorthAmer	Escherichia_coli	1	0.506	38134	4655868	70.8	0
MAG00493	MG2203	P788	IV-B	IV-B	NorthAmer	Fannyhessea_massiliense	0	0.492	51015	1305504	98.22	0
MAG00494	MG2203	P788	IV-B	IV-B	NorthAmer	Salmonella_enterica	0	0.521	56887	4409011	70.95	0
MAG00495	MG2203	P788	IV-B	IV-B	NorthAmer	Listeria_monocytogenes	0	0.38	13127	2873833	95.17	2.367
MAG00496	MG2203	P788	IV-B	IV-B	NorthAmer	Lactobacillus_crispatus	0	0.37	7692	1625011	79.1	0.034
MAG00497	MG2204	P789	I	I-A	NorthAmer	Lactobacillus_crispatus	0	0.366	34161	2293303	99.02	0.185
MAG00500	MG2206	P791	III	III-B	NorthAmer	Lactobacillus_iners	0	0.324	77331	1305273	99.63	0.442
MAG00502	MG2207	P792	I	I-B	NorthAmer	Corynebacterium_tuscaniense	0	0.594	32904	2189627	96.81	0.146
MAG00503	MG2207	P792	I	I-B	NorthAmer	Lactobacillus_crispatus	0	0.369	23231	2272862	99.02	0.157
MAG00504	MG2208	P793	V	V	NorthAmer	Gardnerella_vaginalis_H	0	0.457	39201	1470194	92.75	1.712
MAG00505	MG2208	P793	V	V	NorthAmer	Lactobacillus_iners	0	0.326	107914	1355174	98.85	3.875
MAG00506	MG2208	P793	V	V	NorthAmer	Gardnerella_vaginalis	0	0.409	38102	1484362	90.58	0.378
MAG00507	MG2208	P793	V	V	NorthAmer	Lactobacillus_jensenii	1	0.342	58630	1635285	95.06	0
MAG00508	MG2209	P794	IV-A	IV-A	NorthAmer	Gardnerella_piotii	0	0.423	8202	1196689	82.02	1.893
MAG00509	MG2209	P794	IV-A	IV-A	NorthAmer	UBA629_sp005465875	1	0.315	134609	1555321	76.21	0
MAG00510	MG2209	P794	IV-A	IV-A	NorthAmer	Gardnerella_swidsinkii	0	0.418	91829	1592957	99.88	0
MAG00511	MG2210	P795	IV-B	IV-B	NorthAmer	Gardnerella_vaginalis	0	0.417	47399	1305713	82.48	0
MAG00512	MG2210	P795	IV-B	IV-B	NorthAmer	Megasphaera_lornae	0	0.467	86491	1578975	100	0
MAG00513	MG2210	P795	IV-B	IV-B	NorthAmer	Prevotella_spNov3	0	0.481	16235	2498145	94.28	0.071
MAG00514	MG2210	P795	IV-B	IV-B	NorthAmer	Aerococcus_christensenii	0	0.387	28783	1612560	96.79	0.549
MAG00515	MG2210	P795	IV-B	IV-B	NorthAmer	Fannyhessea_vaginae	0	0.427	148558	1424836	95.16	0
MAG00516	MG2210	P795	IV-B	IV-B	NorthAmer	Lactobacillus_iners	0	0.335	74499	1527753	99.41	0.553
MAG00517	MG2210	P795	IV-B	IV-B	NorthAmer	Gardnerella_vaginalis_H	0	0.447	33442	1166808	71.43	2.351
MAG00518	MG2210	P795	IV-B	IV-B	NorthAmer	Gardnerella_vaginalis_C	0	0.433	44981	1184647	82.51	0.454
MAG00519	MG2210	P795	IV-B	IV-B	NorthAmer	Fannyhessea_spNov3	0	0.5	53403	1282835	98.94	0
MAG00521	MG2212	P797	IV-B	IV-B	NorthAmer	Lactobacillus_mulieris	0	0.34	88689	1789174	98.83	0
MAG00522	MG2212	P797	IV-B	IV-B	NorthAmer	Gardnerella_swidsinkii	0	0.419	275016	1544455	98.17	0
MAG00523	MG2212	P797	IV-B	IV-B	NorthAmer	Gardnerella_piotii	0	0.425	64814	1450803	94.65	1.818
MAG00524	MG2212	P797	IV-B	IV-B	NorthAmer	Fannyhessea_vaginae	1	0.434	6948	832159	77.87	0
MAG00526	MG2213	P798	IV-A	IV-A	NorthAmer	Gardnerella_vaginalis_D	1	0.429	44570	1459089	79.05	1.07
MAG00527	MG2213	P798	IV-A	IV-A	NorthAmer	UBA629_sp005465875	1	0.312	194171	1503712	76.21	0
MAG00528	MG2213	P798	IV-A	IV-A	NorthAmer	KA00274_sp902373515	0	0.424	13936	1429143	88.12	0.376
MAG00529	MG2213	P798	IV-A	IV-A	NorthAmer	Prevotella_spNov3	0	0.479	30022	2735596	98.12	0
MAG00530	MG2213	P798	IV-A	IV-A	NorthAmer	Mobiluncus_mulieris	0	0.534	32382	2087850	97.94	2.409
MAG00531	MG2213	P798	IV-A	IV-A	NorthAmer	Megasphaera_lornae	0	0.466	97447	1549654	100	0
MAG00532	MG2213	P798	IV-A	IV-A	NorthAmer	Lactobacillus_iners	0	0.323	13507	1073092	92.77	1.142
MAG00533	MG2213	P798	IV-A	IV-A	NorthAmer	Gardnerella_vaginalis_F	0	0.397	22474	941348	71.53	1.754
MAG00534	MG2213	P798	IV-A	IV-A	NorthAmer	Berryella_sp001552935	0	0.467	33000	1376882	95.36	0.672
MAG00535	MG2213	P798	IV-A	IV-A	NorthAmer	Fannyhessea_vaginae	1	0.431	5829	1026248	81.39	0.81
MAG00536	MG2214	P799	V	V	NorthAmer	Corynebacterium_tuscaniense	1	0.612	19262	1927420	89.34	0.22
MAG00537	MG2214	P799	V	V	NorthAmer	Lactobacillus_gasseri	1	0.345	38221	2211664	97.81	0.93
MAG00538	MG2214	P799	V	V	NorthAmer	Gardnerella_leopoldii	0	0.423	85767	1524266	99.54	0.228
MAG00539	MG2214	P799	V	V	NorthAmer	Lactobacillus_mulieris	0	0.339	84810	1640536	96.5	0.059
MAG00540	MG2214	P799	V	V	NorthAmer	Trueperella_bernardiae	1	0.661	49305	1859239	96.34	0
MAG00541	MG2214	P799	V	V	NorthAmer	Lactobacillus_iners	1	0.329	59138	1279988	98.48	0.44
MAG00542	MG2214	P799	V	V	NorthAmer	Anaerococcus_sp900258475	0	0.348	6589	1908726	87	2.337
MAG00543	MG2215	P800	II	II	NorthAmer	Lactobacillus_iners	0	0.33	102105	1310897	82.81	2.212
MAG00544	MG2215	P800	II	II	NorthAmer	Lactobacillus_gasseri	0	0.348	50312	1497290	86.82	0.387
MAG00545	MG2216	P801	I	I-A	NorthAmer	Lactobacillus_crispatus	1	0.368	21105	2069381	99.03	0.74
MAG00546	MG2217	P802	IV-B	IV-B	NorthAmer	Gardnerella_vaginalis	0	0.412	21187	1410052	86.47	0.261
MAG00547	MG2217	P802	IV-B	IV-B	NorthAmer	Lactobacillus_iners	0	0.322	67972	1215154	99.28	0.442
MAG00548	MG2217	P802	IV-B	IV-B	NorthAmer	Gardnerella_vaginalis_C	0	0.433	482639	1486013	99.39	0.454
MAG00549	MG2217	P802	IV-B	IV-B	NorthAmer	Lactobacillus_mulieris	0	0.338	76830	1604888	96.5	0.387
MAG00550	MG2217	P802	IV-B	IV-B	NorthAmer	Aerococcus_christensenii	0	0.388	65577	1574570	98.26	0
MAG00551	MG2219	P804	IV-B	IV-B	NorthAmer	Dialister_micraerophilus	1	0.328	59805	631845	77.39	0
MAG00552	MG2219	P804	IV-B	IV-B	NorthAmer	Lactobacillus_iners	1	0.327	106981	1096732	73.75	8.7
MAG00553	MG2219	P804	IV-B	IV-B	NorthAmer	Prevotella_spNov3	0	0.479	44971	2761868	98.92	1.76
MAG00554	MG2219	P804	IV-B	IV-B	NorthAmer	Aerococcus_christensenii	0	0.393	68064	1988756	98.26	1.098
MAG00555	MG2219	P804	IV-B	IV-B	NorthAmer	Actinomycetaceae_gZJ293	1	0.329	111623	1206242	90.02	0.47
MAG00556	MG2219	P804	IV-B	IV-B	NorthAmer	Sneathia_vaginalis	0	0.284	13892	1170650	98.06	0
MAG00557	MG2219	P804	IV-B	IV-B	NorthAmer	Sneathia_sanguinegens	1	0.264	74374	1324590	98.88	0.16
MAG00558	MG2219	P804	IV-B	IV-B	NorthAmer	Megasphaera_lornae	0	0.465	40982	1344518	98.68	0
MAG00559	MG2219	P804	IV-B	IV-B	NorthAmer	Bulleidia_spNov1	1	0.301	8706	1143809	80.32	0.32
MAG00560	MG2219	P804	IV-B	IV-B	NorthAmer	Prevotella_amnii	0	0.361	81819	2375278	99.32	1.604
MAG00561	MG2219	P804	IV-B	IV-B	NorthAmer	Dialister_sp001553355	1	0.391	78791	1420265	95.48	0
MAG00562	MG2220	P805	IV-B	IV-B	NorthAmer	Gardnerella_vaginalis_A	0	0.375	21673	1469401	88.49	0.454
MAG00563	MG2220	P805	IV-B	IV-B	NorthAmer	Corynebacterium_minutissimum	1	0.611	79939	2634817	96.81	0.22
MAG00565	MG2220	P805	IV-B	IV-B	NorthAmer	Berryella_sp001552935	0	0.464	26690	1497977	91.73	0
MAG00566	MG2220	P805	IV-B	IV-B	NorthAmer	Gardnerella_vaginalis_E	0	0.429	118514	1540908	98.63	0.606
MAG00567	MG2220	P805	IV-B	IV-B	NorthAmer	Gardnerella_vaginalis	1	0.408	15728	2421342	82.06	4.57
MAG00568	MG2220	P805	IV-B	IV-B	NorthAmer	Corynebacterium_sp001807485	0	0.634	12843	1647861	82.43	0.678
MAG00569	MG2220	P805	IV-B	IV-B	NorthAmer	Corynebacterium_imitans	0	0.647	33803	2165964	91.9	0.851
MAG00570	MG2220	P805	IV-B	IV-B	NorthAmer	UBA629_sp005465875	1	0.312	94773	1483674	76.21	0
MAG00571	MG2220	P805	IV-B	IV-B	NorthAmer	Corynebacterium_coyleae	1	0.619	70480	2575342	95.59	0.6
MAG00572	MG2220	P805	IV-B	IV-B	NorthAmer	Megasphaera_lornae	0	0.466	128940	1583429	100	0
MAG00574	MG2220	P805	IV-B	IV-B	NorthAmer	Lactobacillus_iners	0	0.325	102874	1229507	99.41	0.442
MAG00575	MG2220	P805	IV-B	IV-B	NorthAmer	Lactobacillus_jensenii	0	0.341	48652	1529900	98.83	0.193
MAG00576	MG2221	P806	IV-B	IV-B	NorthAmer	Megasphaera_lornae	0	0.472	44032	1464329	98.8	0
MAG00577	MG2221	P806	IV-B	IV-B	NorthAmer	Fannyhessea_spNov3	0	0.502	29327	1159578	83.6	0
MAG00578	MG2221	P806	IV-B	IV-B	NorthAmer	Gardnerella_swidsinkii	0	0.419	201699	1606470	99.93	0.182
MAG00579	MG2221	P806	IV-B	IV-B	NorthAmer	Lactobacillus_iners	0	0.324	30872	1073030	94.98	0
MAG00581	MG2221	P806	IV-B	IV-B	NorthAmer	Prevotella_amnii	0	0.354	14687	1733299	89.6	0.47
MAG00582	MG2221	P806	IV-B	IV-B	NorthAmer	Prevotella_timonensis	0	0.42	10058	2310906	83.82	1.473
MAG00583	MG2221	P806	IV-B	IV-B	NorthAmer	Fannyhessea_vaginae	1	0.426	5969	1358365	81.36	2.42
MAG00584	MG2221	P806	IV-B	IV-B	NorthAmer	KA00274_sp902373515	1	0.423	147253	1527632	87.59	0
MAG00585	MG2221	P806	IV-B	IV-B	NorthAmer	Berryella_sp001552935	0	0.469	10338	1288645	90.38	0.403
MAG00586	MG2221	P806	IV-B	IV-B	NorthAmer	Sneathia_vaginalis	1	0.284	14699	990660	86.55	0
MAG00588	MG2221	P806	IV-B	IV-B	NorthAmer	Sneathia_sanguinegens	0	0.274	60423	1394508	100	1.284
MAG00589	MG2221	P806	IV-B	IV-B	NorthAmer	Gardnerella_vaginalis	0	0.409	31316	1489278	85.46	0
MAG00590	MG2222	P807	III	III-B	NorthAmer	Lactobacillus_iners	1	0.324	53576	1190972	95.96	0.44
MAG00591	MG2223	P808	IV-B	IV-B	NorthAmer	Cutibacterium_acnes	0	0.601	32808	2372341	96.76	1.14
MAG00592	MG2223	P808	IV-B	IV-B	NorthAmer	Gardnerella_sp003585845	0	0.417	9789	1289072	72.91	2.678
MAG00594	MG2223	P808	IV-B	IV-B	NorthAmer	Gardnerella_vaginalis_H	0	0.463	7373	1160261	74.67	4.349
MAG00596	MG2224	P809	IV-B	IV-B	NorthAmer	Bulleidia_spNov1	0	0.3	9581	1139127	90.63	1.904
MAG00597	MG2224	P809	IV-B	IV-B	NorthAmer	Arcanobacterium_sp000758825	0	0.564	7588	1320604	92.35	2.155
MAG00598	MG2224	P809	IV-B	IV-B	NorthAmer	Gemella_asaccharolytica	0	0.264	17051	1148766	88.62	1.795
MAG00599	MG2224	P809	IV-B	IV-B	NorthAmer	Prevotella_timonensis	0	0.422	78900	2739640	98.21	1.25
MAG00600	MG2224	P809	IV-B	IV-B	NorthAmer	Limosilactobacillus_fermentum	0	0.53	37378	1735381	98.63	0
MAG00601	MG2224	P809	IV-B	IV-B	NorthAmer	Prevotella_amnii	1	0.365	32066	2584035	97.86	0.11
MAG00602	MG2224	P809	IV-B	IV-B	NorthAmer	Aerococcus_christensenii	0	0.39	31665	1659965	97.16	0.549
MAG00603	MG2224	P809	IV-B	IV-B	NorthAmer	Berryella_sp001552935	0	0.465	91369	1431733	95.76	0
MAG00604	MG2224	P809	IV-B	IV-B	NorthAmer	Fannyhessea_vaginae	0	0.428	31625	1312614	98.58	0
MAG00605	MG2224	P809	IV-B	IV-B	NorthAmer	Megasphaera_lornae	0	0.463	107644	1624285	97.6	0
MAG00606	MG2224	P809	IV-B	IV-B	NorthAmer	Listeria_monocytogenes	0	0.379	19956	2897976	97.81	1.247
MAG00607	MG2224	P809	IV-B	IV-B	NorthAmer	Escherichia_coli	0	0.505	38379	4865910	96.7	2.713
MAG00609	MG2224	P809	IV-B	IV-B	NorthAmer	Fannyhessea_massiliense	0	0.497	4948	1269478	93.61	9.072
MAG00610	MG2224	P809	IV-B	IV-B	NorthAmer	Metamycoplasma_hominis	0	0.266	80873	710444	99.24	0.375
MAG00611	MG2224	P809	IV-B	IV-B	NorthAmer	Gardnerella_vaginalis_H	0	0.453	66627	1241811	76.12	0
MAG00612	MG2224	P809	IV-B	IV-B	NorthAmer	Staphylococcus_aureus	0	0.326	18610	2531902	95.78	1.349
MAG00613	MG2224	P809	IV-B	IV-B	NorthAmer	Parvimonas_sp001552895	0	0.258	57730	1563447	96.18	0.696
MAG00614	MG2224	P809	IV-B	IV-B	NorthAmer	Enterococcus_faecalis	1	0.378	3534	1912914	73.87	4
MAG00615	MG2224	P809	IV-B	IV-B	NorthAmer	Dialister_sp001553355	0	0.392	26205	1467532	94.84	1.356
MAG00616	MG2224	P809	IV-B	IV-B	NorthAmer	Lactobacillus_iners	0	0.322	34203	1168142	97.46	1.327
MAG00617	MG2224	P809	IV-B	IV-B	NorthAmer	Sneathia_sanguinegens	1	0.265	71124	1284004	98.88	0.16
MAG00618	MG2224	P809	IV-B	IV-B	NorthAmer	Fannyhessea_spNov3	0	0.502	39230	1304223	99.82	0
MAG00619	MG2224	P809	IV-B	IV-B	NorthAmer	KA00274_sp902373515	0	0.423	145174	1567323	86.17	2.245
MAG00620	MG2224	P809	IV-B	IV-B	NorthAmer	Gardnerella_vaginalis_A	0	0.375	26114	1397207	85.96	2.045
MAG00623	MG2225	P810	III	III-B	NorthAmer	Fannyhessea_vaginae	0	0.426	106861	1449050	97.58	0
MAG00624	MG2225	P810	III	III-B	NorthAmer	Lactobacillus_iners	1	0.324	85249	1315784	96.76	0.44
MAG00625	MG2225	P810	III	III-B	NorthAmer	Gardnerella_vaginalis_C	1	0.433	69141	1333678	90.04	2.27
MAG00626	MG2226	P811	IV-B	IV-B	NorthAmer	Lactobacillus_jensenii	1	0.34	21345	1606499	91.08	1.32
MAG00627	MG2226	P811	IV-B	IV-B	NorthAmer	Lactobacillus_iners	0	0.321	33266	1200110	99.23	0.619
MAG00628	MG2226	P811	IV-B	IV-B	NorthAmer	Fannyhessea_vaginae	0	0.424	10082	1273110	86.77	0
MAG00629	MG2226	P811	IV-B	IV-B	NorthAmer	Gardnerella_swidsinkii	0	0.414	27551	1270278	78.48	0.547
MAG00630	MG2226	P811	IV-B	IV-B	NorthAmer	Megasphaera_lornae	0	0.467	14078	1570377	99.28	0.818
MAG00631	MG2226	P811	IV-B	IV-B	NorthAmer	Gardnerella_vaginalis	1	0.414	5296	1182513	71.41	6.934
MAG00633	MG2227	P812	IV-B	IV-B	NorthAmer	Lactobacillus_iners	1	0.333	12120	1462441	97.16	0.52
MAG00634	MG2227	P812	IV-B	IV-B	NorthAmer	Megasphaera_lornae	0	0.472	16702	1456082	97.6	0.299
MAG00635	MG2228	P813	IV-B	IV-B	NorthAmer	UBA629_sp005465875	1	0.309	62896	1571744	76.21	0
MAG00636	MG2228	P813	IV-B	IV-B	NorthAmer	Lactobacillus_iners	0	0.322	27051	1232812	94.36	0.619
MAG00638	MG2229	P814	IV-B	IV-B	NorthAmer	Mobiluncus_curtisii	1	0.554	137896	1878010	96.21	0
MAG00639	MG2229	P814	IV-B	IV-B	NorthAmer	KA00274_sp902373515	1	0.42	111628	1528870	87.83	0
MAG00640	MG2229	P814	IV-B	IV-B	NorthAmer	Parvimonas_sp001552895	0	0.253	17545	1416356	92.37	0.018
MAG00641	MG2229	P814	IV-B	IV-B	NorthAmer	Corynebacterium_coyleae	1	0.62	6619	1836285	74.38	5.77
MAG00642	MG2229	P814	IV-B	IV-B	NorthAmer	Gardnerella_leopoldii	1	0.422	131222	1685359	99.09	1.52
MAG00643	MG2229	P814	IV-B	IV-B	NorthAmer	Sneathia_vaginalis	0	0.284	14151	1153470	76.4	0
MAG00644	MG2229	P814	IV-B	IV-B	NorthAmer	Peptoniphilus_lacrimalis	1	0.299	6297	1405082	75.87	3.43
MAG00645	MG2229	P814	IV-B	IV-B	NorthAmer	Lactobacillus_iners	1	0.326	39403	1175699	82.06	0.74
MAG00646	MG2229	P814	IV-B	IV-B	NorthAmer	Corynebacterium_tuscaniense	0	0.611	7927	1800641	71.99	5.194
MAG00647	MG2229	P814	IV-B	IV-B	NorthAmer	Pseudoglutamicibacter_albus	0	0.601	22474	2005544	91.68	0.665
MAG00648	MG2229	P814	IV-B	IV-B	NorthAmer	Berryella_sp001552935	0	0.465	104030	1512888	98.99	0
MAG00649	MG2229	P814	IV-B	IV-B	NorthAmer	Prevotella_bivia	0	0.391	36745	1997260	97.52	0
MAG00650	MG2229	P814	IV-B	IV-B	NorthAmer	Corynebacterium_tuscaniense	0	0.595	70089	2186313	96.18	0.881
MAG00651	MG2229	P814	IV-B	IV-B	NorthAmer	Megasphaera_lornae	0	0.466	133292	1626487	100	0
MAG00652	MG2229	P814	IV-B	IV-B	NorthAmer	Fannyhessea_massiliense	0	0.494	1807	1213745	84.08	6.016
MAG00653	MG2229	P814	IV-B	IV-B	NorthAmer	Dialister_sp001553355	0	0.393	12948	1305818	92.88	0.632
MAG00654	MG2229	P814	IV-B	IV-B	NorthAmer	Lactobacillus_jensenii	0	0.34	81728	1429481	87.98	0
MAG00655	MG2229	P814	IV-B	IV-B	NorthAmer	Corynebacterium_sp900539985	0	0.604	4307	1693322	74.04	0.991
MAG00656	MG2229	P814	IV-B	IV-B	NorthAmer	Corynebacterium_minutissimum	0	0.611	82704	2693388	99.6	0.036
MAG00657	MG2229	P814	IV-B	IV-B	NorthAmer	Fannyhessea_vaginae	0	0.422	51227	1594198	100	0
MAG00658	MG2229	P814	IV-B	IV-B	NorthAmer	Prevotella_timonensis	0	0.42	35375	2764360	97.32	1.011
MAG00659	MG2229	P814	IV-B	IV-B	NorthAmer	Corynebacterium_spNov1	1	0.595	97213	2220356	97.47	0.88
MAG00660	MG2230	P815	IV-B	IV-B	NorthAmer	Megasphaera_lornae	0	0.467	18125	1485910	96.21	0.199
MAG00661	MG2230	P815	IV-B	IV-B	NorthAmer	UBA629_sp005465875	1	0.308	73843	1582059	76.21	0
MAG00663	MG2230	P815	IV-B	IV-B	NorthAmer	Lactobacillus_iners	0	0.326	70941	1303477	99.41	0.442
MAG00664	MG2230	P815	IV-B	IV-B	NorthAmer	Aerococcus_christensenii	0	0.389	4024	1186135	72.9	4.646
MAG00665	MG2230	P815	IV-B	IV-B	NorthAmer	Gardnerella_swidsinkii	0	0.423	99672	1274733	74.42	2.739
MAG00667	MG2231	P816	IV-B	IV-B	NorthAmer	UBA629_sp005465875	1	0.31	90260	1567574	76.21	0
MAG00668	MG2231	P816	IV-B	IV-B	NorthAmer	Gardnerella_vaginalis_F	0	0.404	55169	1638007	95.3	0
MAG00669	MG2231	P816	IV-B	IV-B	NorthAmer	Gardnerella_vaginalis_C	0	0.434	50642	1341454	92.65	0
MAG00670	MG2231	P816	IV-B	IV-B	NorthAmer	Prevotella_spNov1	0	0.307	9104	1511956	79.73	3.856
MAG00671	MG2231	P816	IV-B	IV-B	NorthAmer	Gardnerella_piotii	0	0.425	105060	1426010	97.77	0.227
MAG00672	MG2231	P816	IV-B	IV-B	NorthAmer	Fannyhessea_vaginae	0	0.426	11377	1138238	72.75	1.724
MAG00673	MG2231	P816	IV-B	IV-B	NorthAmer	Lactobacillus_iners	0	0.322	100861	1241296	99.41	0.442
MAG00674	MG2231	P816	IV-B	IV-B	NorthAmer	Megasphaera_lornae	0	0.467	69036	1520955	99.4	0
MAG00676	MG2231	P816	IV-B	IV-B	NorthAmer	Aerococcus_christensenii	0	0.387	90113	1543172	96.06	0.274
MAG00677	MG2231	P816	IV-B	IV-B	NorthAmer	Fannyhessea_spNov3	0	0.498	84542	1393993	99.19	0
MAG00678	MG2231	P816	IV-B	IV-B	NorthAmer	Prevotella_spNov3	0	0.482	57545	2421435	96.25	0.357
MAG00679	MG2231	P816	IV-B	IV-B	NorthAmer	Fannyhessea_massiliense	0	0.492	67897	1291236	96.04	0
MAG00681	MG2231	P816	IV-B	IV-B	NorthAmer	Prevotella_amnii	1	0.355	10451	1656725	84.35	0.69
MAG00682	MG2231	P816	IV-B	IV-B	NorthAmer	Gardnerella_vaginalis_A	0	0.375	18860	1153149	72.28	0
MAG00683	MG2231	P816	IV-B	IV-B	NorthAmer	Berryella_sp001552935	0	0.465	14080	1221770	88.57	0.08
MAG00684	MG2232	P817	IV-B	IV-B	NorthAmer	Aerococcus_christensenii	0	0.391	23532	1351750	95.48	0.732
MAG00685	MG2232	P817	IV-B	IV-B	NorthAmer	Prevotella_bivia	0	0.39	35708	1929322	97.63	0.168
MAG00686	MG2232	P817	IV-B	IV-B	NorthAmer	Metamycoplasma_hominis	0	0.267	7349	578824	87.69	1.578
MAG00689	MG2232	P817	IV-B	IV-B	NorthAmer	Gardnerella_piotii	0	0.431	3213	1210917	84.2	5.439
MAG00690	MG2233	P818	I	I-A	NorthAmer	Lactobacillus_crispatus	0	0.368	22326	2190654	98.37	0.092
MAG00691	MG2234	P819	IV-B	IV-B	NorthAmer	Prevotella_disiens	0	0.391	9805	2039426	90.02	0.225
MAG00692	MG2234	P819	IV-B	IV-B	NorthAmer	Actinomycetaceae_gZJ293	0	0.328	19664	1128695	84.32	0
MAG00693	MG2234	P819	IV-B	IV-B	NorthAmer	Peptoniphilus_lacrimalis	1	0.296	42850	1324837	81.47	0.25
MAG00694	MG2234	P819	IV-B	IV-B	NorthAmer	Prevotella_bivia	0	0.392	70307	2030954	89.52	0
MAG00695	MG2234	P819	IV-B	IV-B	NorthAmer	Dialister_sp001553355	0	0.397	52058	1327156	85.62	0.057
MAG00696	MG2234	P819	IV-B	IV-B	NorthAmer	Fannyhessea_vaginae	0	0.431	28887	1120586	86.29	0
MAG00697	MG2234	P819	IV-B	IV-B	NorthAmer	Arcanobacterium_sp000758825	0	0.561	71669	1406576	97.41	0
MAG00698	MG2234	P819	IV-B	IV-B	NorthAmer	Fannyhessea_massiliense	1	0.49	61950	1366580	98.39	0
MAG00699	MG2234	P819	IV-B	IV-B	NorthAmer	Lactobacillus_iners	1	0.322	57198	1148351	98.59	0.44
MAG00700	MG2234	P819	IV-B	IV-B	NorthAmer	Gardnerella_swidsinkii	1	0.417	182695	1650447	99.32	2.68
MAG00701	MG2234	P819	IV-B	IV-B	NorthAmer	Sneathia_sanguinegens	0	0.264	64246	1257589	92.13	0.16
MAG00702	MG2234	P819	IV-B	IV-B	NorthAmer	Anaerococcus_tetradius	0	0.344	34965	2100648	100	1.524
MAG00703	MG2234	P819	IV-B	IV-B	NorthAmer	Sneathia_vaginalis	0	0.282	20651	1108735	95.18	0.374
MAG00704	MG2234	P819	IV-B	IV-B	NorthAmer	Gemella_asaccharolytica	1	0.263	78802	1203992	95.03	0.55
MAG00705	MG2234	P819	IV-B	IV-B	NorthAmer	Megasphaera_hutchinsoni	0	0.391	85788	1496937	98.2	0
MAG00706	MG2234	P819	IV-B	IV-B	NorthAmer	Prevotella_melaninogenica	0	0.411	12612	2280738	87.83	0.437
MAG00707	MG2234	P819	IV-B	IV-B	NorthAmer	Fannyhessea_spNov3	0	0.501	20422	1225386	91.93	0
MAG00708	MG2234	P819	IV-B	IV-B	NorthAmer	Metamycoplasma_hominis	0	0.267	136584	660193	100	0
MAG00709	MG2234	P819	IV-B	IV-B	NorthAmer	KA00274_sp001552885	0	0.391	116617	1407724	87.47	0.354
MAG00710	MG2234	P819	IV-B	IV-B	NorthAmer	Dialister_micraerophilus	0	0.351	23785	1196727	96.59	0.331
MAG00712	MG2234	P819	IV-B	IV-B	NorthAmer	Berryella_sp001552935	1	0.465	74959	1388377	93.35	0
MAG00713	MG2234	P819	IV-B	IV-B	NorthAmer	Gardnerella_vaginalis_A	0	0.375	26542	1326667	86.69	0.909
MAG00714	MG2234	P819	IV-B	IV-B	NorthAmer	Aerococcus_christensenii	0	0.375	21293	1981671	97.71	1.098
MAG00715	MG2234	P819	IV-B	IV-B	NorthAmer	Bulleidia_spNov1	0	0.301	39395	1186956	92.38	0
MAG00716	MG2234	P819	IV-B	IV-B	NorthAmer	Mobiluncus_curtisii	0	0.56	8064	1443651	79.55	1.421
MAG00717	MG2234	P819	IV-B	IV-B	NorthAmer	Prevotella_sp000479005	1	0.449	19586	3413586	95.43	9.86
MAG00718	MG2234	P819	IV-B	IV-B	NorthAmer	Parvimonas_sp001552895	0	0.254	77169	1461226	96.18	0.087
MAG00719	MG2234	P819	IV-B	IV-B	NorthAmer	UBA629_sp005465875	0	0.312	120455	1493499	76.2	0
MAG00720	MG2235	P820	IV-B	IV-B	NorthAmer	Bifidobacterium_bifidum	0	0.631	6769	1484046	71.92	0.576
MAG00721	MG2235	P820	IV-B	IV-B	NorthAmer	Gardnerella_vaginalis	0	0.411	128552	1726203	100	0
MAG00722	MG2235	P820	IV-B	IV-B	NorthAmer	Lactobacillus_crispatus	0	0.368	20754	2145091	98.86	1.066
MAG00723	MG2235	P820	IV-B	IV-B	NorthAmer	Lactobacillus_jensenii	0	0.342	87697	1661381	98.83	0
MAG00724	MG2235	P820	IV-B	IV-B	NorthAmer	Aerococcus_christensenii	0	0.388	131870	1629689	98.26	0
MAG00725	MG2235	P820	IV-B	IV-B	NorthAmer	Lactobacillus_gasseri	0	0.348	7273	1360007	75.21	0.129
MAG00726	MG2235	P820	IV-B	IV-B	NorthAmer	Limosilactobacillus_portuensis	1	0.405	1948	1589909	74.93	6.62
MAG00727	MG2236	P821	IV-B	IV-B	NorthAmer	Aerococcus_christensenii	1	0.383	4905	1448306	86.12	1.88
MAG00728	MG2236	P821	IV-B	IV-B	NorthAmer	Prevotella_amnii	0	0.36	4447	1650283	82.9	1.548
MAG00729	MG2236	P821	IV-B	IV-B	NorthAmer	Lactobacillus_iners	0	0.322	71368	1144463	99.41	0.442
MAG00730	MG2236	P821	IV-B	IV-B	NorthAmer	Megasphaera_lornae	0	0.465	122533	1609981	98.2	0
MAG00731	MG2236	P821	IV-B	IV-B	NorthAmer	Prevotella_spNov3	0	0.478	27976	3074739	98.57	0.919
MAG00732	MG2236	P821	IV-B	IV-B	NorthAmer	Gardnerella_swidsinkii	0	0.416	142803	1677619	98.63	0.182
MAG00733	MG2236	P821	IV-B	IV-B	NorthAmer	KA00274_sp902373515	1	0.422	126410	1464733	84.99	0
MAG00734	MG2236	P821	IV-B	IV-B	NorthAmer	Dialister_sp001553355	0	0.396	3554	1205428	78.86	4.156
MAG00735	MG2236	P821	IV-B	IV-B	NorthAmer	Berryella_sp001552935	0	0.465	44648	1519661	97.37	0
MAG00736	MG2236	P821	IV-B	IV-B	NorthAmer	Gardnerella_vaginalis	0	0.407	42390	1257283	73.02	0.113
MAG00737	MG2237	P822	III	III-B	NorthAmer	Lactobacillus_iners	0	0.32	89850	1240796	94.1	0.442
MAG00739	MG2237	P822	III	III-B	NorthAmer	Fannyhessea_vaginae	0	0.428	3722	1036700	72.37	2.822
MAG00740	MG2237	P822	III	III-B	NorthAmer	Nanoperiomorbus_sp004136275	0	0.496	6800	911872	83.3	7.648
MAG00741	MG2238	P823	IV-B	IV-B	NorthAmer	Gardnerella_piotii	0	0.426	167354	1367686	95.22	0
MAG00742	MG2238	P823	IV-B	IV-B	NorthAmer	Gardnerella_vaginalis	0	0.411	99844	1605242	97.31	0
MAG00743	MG2239	P824	IV-B	IV-B	NorthAmer	Parvimonas_sp001552895	0	0.259	48082	1470879	96.18	0.087
MAG00744	MG2239	P824	IV-B	IV-B	NorthAmer	KA00274_sp902373515	1	0.422	158368	1471204	87.59	0
MAG00745	MG2239	P824	IV-B	IV-B	NorthAmer	Gardnerella_vaginalis_A	1	0.378	35967	1410974	90.79	0.45
MAG00746	MG2239	P824	IV-B	IV-B	NorthAmer	Mobiluncus_mulieris	0	0.551	44910	1979555	86.45	1.421
MAG00747	MG2239	P824	IV-B	IV-B	NorthAmer	Fannyhessea_vaginae	0	0.427	137192	1418535	95.16	0
MAG00748	MG2239	P824	IV-B	IV-B	NorthAmer	Sneathia_vaginalis	1	0.282	158927	1263815	98.88	0
MAG00749	MG2239	P824	IV-B	IV-B	NorthAmer	Gardnerella_piotii	0	0.424	40518	1467843	97.91	0.454
MAG00750	MG2239	P824	IV-B	IV-B	NorthAmer	Dialister_micraerophilus	0	0.35	16658	1178128	97.75	0.22
MAG00751	MG2239	P824	IV-B	IV-B	NorthAmer	Prevotella_disiens	0	0.392	11370	2057303	92.85	0.356
MAG00752	MG2239	P824	IV-B	IV-B	NorthAmer	Fannyhessea_massiliense	0	0.49	53948	1398901	98.38	0
MAG00753	MG2239	P824	IV-B	IV-B	NorthAmer	Prevotella_timonensis	0	0.421	59566	2602225	98.57	0.119
MAG00754	MG2239	P824	IV-B	IV-B	NorthAmer	Dialister_sp001553355	0	0.391	22717	1482261	94.89	0
MAG00755	MG2239	P824	IV-B	IV-B	NorthAmer	Peptoniphilus_vaginalis	0	0.342	76783	1810223	98.6	0
MAG00756	MG2239	P824	IV-B	IV-B	NorthAmer	Anaerococcus_tetradius	0	0.341	33777	1975463	95.63	0.914
MAG00757	MG2239	P824	IV-B	IV-B	NorthAmer	Berryella_sp001552935	0	0.464	131383	1600830	98.99	0
MAG00758	MG2239	P824	IV-B	IV-B	NorthAmer	Gardnerella_vaginalis_D	1	0.43	40997	1396797	88.99	0.55
MAG00759	MG2239	P824	IV-B	IV-B	NorthAmer	Lactobacillus_iners	1	0.328	35406	1286661	97.6	0.44
MAG00760	MG2239	P824	IV-B	IV-B	NorthAmer	Gemella_asaccharolytica	1	0.263	94460	1161766	94.66	0.55
MAG00761	MG2239	P824	IV-B	IV-B	NorthAmer	Aerococcus_christensenii	0	0.391	49037	1508695	98.26	0
MAG00762	MG2239	P824	IV-B	IV-B	NorthAmer	Prevotella_bivia	0	0.387	18241	1995014	94.32	0.619
MAG00763	MG2239	P824	IV-B	IV-B	NorthAmer	Arcanobacterium_sp000758825	0	0.558	194373	1555411	97.41	0
MAG00766	MG2240	P825	IV-B	IV-B	NorthAmer	Lactobacillus_iners	0	0.338	3780	1246322	87.7	3.204
MAG00767	MG2241	P826	I	I-B	NorthAmer	Lactobacillus_iners	0	0.325	56599	1347709	99.41	0.442
MAG00768	MG2241	P826	I	I-B	NorthAmer	Lactobacillus_crispatus	0	0.372	19904	1760292	83.53	0.649
MAG00769	MG2241	P826	I	I-B	NorthAmer	Gardnerella_swidsinkii	0	0.428	252530	1132365	75.73	0
MAG00770	MG2242	P827	III	III-B	NorthAmer	Lactobacillus_iners	0	0.336	5844	1201723	88.5	0
MAG00772	MG2243	P828	IV-B	IV-B	NorthAmer	Fannyhessea_massiliense	1	0.489	67233	1202471	87.1	0
MAG00773	MG2243	P828	IV-B	IV-B	NorthAmer	Campylobacter	0	0.359	3907	1253587	93.31	4.533
MAG00774	MG2243	P828	IV-B	IV-B	NorthAmer	Dialister_sp001553355	1	0.39	7019	1675937	91.28	3.65
MAG00775	MG2243	P828	IV-B	IV-B	NorthAmer	Aerococcus_christensenii	1	0.393	71868	1771001	98.26	0
MAG00776	MG2243	P828	IV-B	IV-B	NorthAmer	Porphyromonas_uenonis	0	0.538	1371	1538565	79.81	5.278
MAG00777	MG2243	P828	IV-B	IV-B	NorthAmer	Parvimonas_sp001552895	1	0.263	9245	1412810	85.55	0.29
MAG00778	MG2243	P828	IV-B	IV-B	NorthAmer	Lactobacillus_iners	0	0.323	90729	1211634	99.41	0.442
MAG00779	MG2243	P828	IV-B	IV-B	NorthAmer	Prevotella_bivia	0	0.39	51872	1984488	97.97	0
MAG00781	MG2243	P828	IV-B	IV-B	NorthAmer	Porphyromonas_sp001808555	0	0.566	11639	1741263	91.29	1.205
MAG00782	MG2243	P828	IV-B	IV-B	NorthAmer	Prevotella_timonensis	0	0.422	90590	2903442	99.1	0.119
MAG00783	MG2243	P828	IV-B	IV-B	NorthAmer	Fannyhessea_vaginae	0	0.426	94416	1460243	100	0
MAG00784	MG2243	P828	IV-B	IV-B	NorthAmer	Megasphaera_lornae	0	0.468	164071	1595478	97.6	0.149
MAG00785	MG0087	10509	IV-B	IV-B	NorthAmer	Lactobacillus_gasseri	0	0.351	11960	1400703	81.18	0
MAG00786	MG0087	10509	IV-B	IV-B	NorthAmer	Gardnerella_piotii	0	0.424	199712	1500861	100	0
MAG00787	MG0088	10509	IV-B	IV-B	NorthAmer	Lactobacillus_gasseri	0	0.348	39064	1788966	99.22	0
MAG00788	MG0088	10509	IV-B	IV-B	NorthAmer	Gardnerella_piotii	0	0.425	119108	1474355	100	0
MAG00789	MG0089	10509	IV-B	IV-B	NorthAmer	Lactobacillus_gasseri	0	0.348	100644	1739240	99.22	0
MAG00790	MG0089	10509	IV-B	IV-B	NorthAmer	Gardnerella_piotii	0	0.424	365164	1499876	100	0
MAG00791	MG0090	10509	IV-B	IV-B	NorthAmer	Lactobacillus_gasseri	1	0.399	1983	3238725	96.26	2.87
MAG00792	MG0090	10509	IV-B	IV-B	NorthAmer	Gardnerella_piotii	0	0.424	206705	1502002	100	0
MAG00793	MG0091	10509	IV-B	IV-B	NorthAmer	Lactobacillus_gasseri	0	0.349	82744	1756079	99.22	0
MAG00794	MG0091	10509	IV-B	IV-B	NorthAmer	Gardnerella_piotii	0	0.424	215532	1500669	100	0
MAG00795	MG2244	P829	IV-B	IV-B	NorthAmer	Berryella_sp001552935	0	0.465	23333	1307707	93.88	0
MAG00796	MG2244	P829	IV-B	IV-B	NorthAmer	Fannyhessea_massiliense	0	0.489	67125	1425697	100	0
MAG00797	MG2244	P829	IV-B	IV-B	NorthAmer	Gardnerella_vaginalis	0	0.414	133713	1541644	100	0
MAG00798	MG2244	P829	IV-B	IV-B	NorthAmer	Parvimonas_sp001552895	1	0.256	10353	1269369	91.9	0
MAG00799	MG2244	P829	IV-B	IV-B	NorthAmer	Lactobacillus_iners	0	0.322	106804	1203238	99.41	0.442
MAG00800	MG2244	P829	IV-B	IV-B	NorthAmer	Prevotella_amnii	0	0.349	8220	1654745	85.23	0.168
MAG00802	MG2244	P829	IV-B	IV-B	NorthAmer	Megasphaera_lornae	0	0.467	44076	1452332	99.7	0
MAG00803	MG2244	P829	IV-B	IV-B	NorthAmer	Fannyhessea_spNov3	0	0.499	43214	1336888	99.64	0
MAG00804	MG2244	P829	IV-B	IV-B	NorthAmer	Aerococcus_christensenii	0	0.391	53531	1489551	96.61	2.197
MAG00805	MG2244	P829	IV-B	IV-B	NorthAmer	UBA629_sp005465875	1	0.311	47159	1463648	76.05	0
MAG00806	MG2244	P829	IV-B	IV-B	NorthAmer	Gardnerella_vaginalis_A	0	0.378	19802	1448141	88.18	1.818
MAG00807	MG2244	P829	IV-B	IV-B	NorthAmer	Fannyhessea_vaginae	1	0.429	7862	1498369	86.62	1.1
MAG00808	MG2245	P830	IV-B	IV-B	NorthAmer	Lactobacillus_iners	1	0.322	95132	1168447	98.53	0.44
MAG00809	MG2245	P830	IV-B	IV-B	NorthAmer	Parvimonas_sp001552895	0	0.254	14280	1231985	91.33	0.105
MAG00810	MG2245	P830	IV-B	IV-B	NorthAmer	Metamycoplasma_hominis	1	0.267	34038	674411	98.5	0
MAG00811	MG2245	P830	IV-B	IV-B	NorthAmer	Berryella_sp001552935	0	0.462	58387	1653706	98.99	0
MAG00812	MG2245	P830	IV-B	IV-B	NorthAmer	Gemella_asaccharolytica	1	0.262	38222	1306268	91.62	0.55
MAG00814	MG2245	P830	IV-B	IV-B	NorthAmer	Dialister_sp001553355	0	0.393	31469	1911422	96.74	0.632
MAG00815	MG2245	P830	IV-B	IV-B	NorthAmer	Gardnerella_swidsinkii	0	0.418	226952	1572183	100	0
MAG00816	MG2245	P830	IV-B	IV-B	NorthAmer	Fannyhessea_vaginae	0	0.424	67664	1693344	100	0.806
MAG00817	MG2245	P830	IV-B	IV-B	NorthAmer	Megasphaera_lornae	0	0.467	88267	1557438	100	0.299
MAG00818	MG2245	P830	IV-B	IV-B	NorthAmer	Megasphaera_hutchinsoni	0	0.386	8298	1188485	80.3	2.894
MAG00819	MG2245	P830	IV-B	IV-B	NorthAmer	Sneathia_vaginalis	1	0.283	78076	1259984	98.88	0
MAG00820	MG2245	P830	IV-B	IV-B	NorthAmer	Prevotella_spNov3	0	0.48	54166	2520312	98.21	1.071
MAG00821	MG2245	P830	IV-B	IV-B	NorthAmer	Aerococcus_christensenii	0	0.391	39473	1442288	97.71	0
MAG00822	MG2245	P830	IV-B	IV-B	NorthAmer	Prevotella_sp000758925	0	0.498	31778	2184354	96.61	0.816
MAG00823	MG2245	P830	IV-B	IV-B	NorthAmer	Gardnerella_vaginalis	1	0.41	15965	1438757	84.73	1.06
MAG00824	MG2245	P830	IV-B	IV-B	NorthAmer	Arcanobacterium_sp000758825	0	0.564	3992	1259392	86.83	0.431
MAG00825	MG2245	P830	IV-B	IV-B	NorthAmer	Dialister_micraerophilus	0	0.351	15167	1094687	97.76	0.993
MAG00826	MG2245	P830	IV-B	IV-B	NorthAmer	Sneathia_sanguinegens	0	0.271	32381	1248104	96.58	0
MAG00827	MG2245	P830	IV-B	IV-B	NorthAmer	KA00274_sp902373515	1	0.423	127751	1379923	87.83	0
MAG00828	MG2245	P830	IV-B	IV-B	NorthAmer	Fannyhessea_spNov3	0	0.5	17132	1152352	85.59	0.806
MAG00829	MG2245	P830	IV-B	IV-B	NorthAmer	Prevotella_spNov1	0	0.308	12039	1628808	86.32	1.745
MAG00830	MG2245	P830	IV-B	IV-B	NorthAmer	Fannyhessea_massiliense	0	0.487	42765	1376387	93.87	0
MAG00831	MG0092	10609	IV-C	IV-C1	NorthAmer	Lactobacillus_jensenii	1	0.343	13587	1718276	97.62	0.17
MAG00832	MG0092	10609	IV-C	IV-C1	NorthAmer	Streptococcus_anginosus	0	0.389	67620	1951646	99.88	0.543
MAG00833	MG0094	10609	I	I-B	NorthAmer	Lactobacillus_crispatus	0	0.387	7051	2384487	95.84	1.506
MAG00834	MG0096	10613	I	I-A	NorthAmer	Lactobacillus_jensenii	1	0.349	6097	1083580	70.85	0.89
MAG00835	MG0096	10613	I	I-A	NorthAmer	Limosilactobacillus_portuensis	0	0.411	4066	1198289	74.98	1.132
MAG00836	MG0096	10613	I	I-A	NorthAmer	Lactobacillus_crispatus	1	0.368	11429	2085277	98.81	0.53
MAG00837	MG0097	10613	I	I-A	NorthAmer	Lactobacillus_crispatus	0	0.367	21914	2163497	99.02	0.185
MAG00838	MG0098	10613	I	I-A	NorthAmer	Lactobacillus_crispatus	1	0.368	24193	2098255	98.44	0.09
MAG00839	MG0099	10613	I	I-A	NorthAmer	Lactobacillus_crispatus	0	0.368	21765	2012691	95.49	0.092
MAG00840	MG0099	10613	I	I-A	NorthAmer	Lactobacillus_jensenii	0	0.346	4826	1160682	74.88	2.583
MAG00841	MG0100	10613	I	I-A	NorthAmer	Lactobacillus_crispatus	1	0.369	24193	2076834	98.44	0.09
MAG00842	MG0101	10621	IV-B	IV-B	NorthAmer	Gardnerella_vaginalis	0	0.413	866292	1644659	100	0
MAG00843	MG0101	10621	IV-B	IV-B	NorthAmer	Bifidobacterium_breve	1	0.588	70946	2213901	99.81	0.23
MAG00844	MG0101	10621	IV-B	IV-B	NorthAmer	Fannyhessea_vaginae	0	0.425	233984	1519657	100	0
MAG00845	MG0102	10621	IV-B	IV-B	NorthAmer	Fannyhessea_vaginae	0	0.428	7534	1646114	99.19	3.142
MAG00846	MG0102	10621	IV-B	IV-B	NorthAmer	Gardnerella_vaginalis	0	0.412	1025244	1700802	100	0
MAG00847	MG0103	10621	IV-B	IV-B	NorthAmer	Fannyhessea_vaginae	0	0.425	482113	1521218	100	0
MAG00848	MG0103	10621	IV-B	IV-B	NorthAmer	Gardnerella_vaginalis	0	0.413	428691	1646822	100	0
MAG00849	MG0104	10621	IV-B	IV-B	NorthAmer	Fannyhessea_vaginae	0	0.425	141564	1370389	95.16	0
MAG00850	MG0104	10621	IV-B	IV-B	NorthAmer	Gardnerella_vaginalis	0	0.414	250362	1808093	100	3.522
MAG00851	MG0105	10621	IV-B	IV-B	NorthAmer	Fannyhessea_vaginae	0	0.425	221890	1516253	100	0
MAG00852	MG0105	10621	IV-B	IV-B	NorthAmer	Gardnerella_vaginalis	0	0.413	261842	1648508	100	0
MAG00853	MG0106	10622	III	III-A	NorthAmer	Lactobacillus_iners	0	0.322	170844	1179699	99.41	1.327
MAG00854	MG0107	10622	III	III-A	NorthAmer	Lactobacillus_gasseri	0	0.35	11959	1540498	86.86	1.033
MAG00855	MG0107	10622	III	III-A	NorthAmer	Lactobacillus_iners	0	0.322	159870	1188441	99.41	0.442
MAG00856	MG0108	10622	III	III-B	NorthAmer	Lactobacillus_iners	0	0.322	159870	1174807	99.41	0.568
MAG00857	MG0109	10622	III	III-B	NorthAmer	Lactobacillus_gasseri	0	0.351	9193	1379860	77.03	0
MAG00858	MG0109	10622	III	III-B	NorthAmer	Lactobacillus_iners	0	0.322	105402	1175207	99.41	1.327
MAG00859	MG0110	10622	III	III-A	NorthAmer	Lactobacillus_iners	0	0.323	211703	1207720	99.41	0.442
MAG00860	MG0111	10625	III	III-A	NorthAmer	Lactobacillus_iners	1	0.325	145939	1246995	99.56	0.44
MAG00861	MG0112	10625	III	III-A	NorthAmer	Lactobacillus_iners	0	0.324	211145	1127066	91.59	0.442
MAG00862	MG0112	10625	III	III-A	NorthAmer	Lactobacillus_gasseri	1	0.37	2341	2053221	88.44	7.04
MAG00863	MG0113	10625	III	III-A	NorthAmer	Lactobacillus_gasseri	0	0.348	31141	1974859	99.22	1.55
MAG00864	MG0113	10625	III	III-A	NorthAmer	Lactobacillus_iners	1	0.324	136071	1224656	99.56	0.44
MAG00865	MG0114	10625	III	III-B	NorthAmer	Lactobacillus_iners	0	0.328	97154	1421216	99.55	2.128
MAG00866	MG0115	10625	I	I-B	NorthAmer	Streptococcus_anginosus	0	0.394	9326	1645702	84.47	1.119
MAG00867	MG0115	10625	I	I-B	NorthAmer	Actinobaculum_massiliense	0	0.602	6224	1754861	90.98	1.391
MAG00868	MG0115	10625	I	I-B	NorthAmer	Corynebacterium_riegelii	0	0.608	22414	2163718	92.32	0.925
MAG00869	MG0115	10625	I	I-B	NorthAmer	Lactobacillus_crispatus	1	0.368	24439	1976652	99.03	0.09
MAG00870	MG0116	10630	III	III-A	NorthAmer	Lactobacillus_iners	0	0.324	211715	1233325	99.41	0.442
MAG00871	MG0116	10630	III	III-A	NorthAmer	Lactobacillus_gasseri	1	0.409	1520	3790905	89.36	4.62
MAG00872	MG0117	10630	III	III-B	NorthAmer	Lactobacillus_iners	0	0.324	16116	1226584	98.81	1.172
MAG00873	MG0118	10630	III	III-B	NorthAmer	Lactobacillus_iners	0	0.324	73347	1237575	99.32	0.442
MAG00874	MG0119	10630	III	III-B	NorthAmer	Lactobacillus_iners	0	0.324	29920	1235087	97.64	0.619
MAG00875	MG0120	10630	III	III-B	NorthAmer	Lactobacillus_iners	0	0.323	100801	1151751	99.41	0.442
MAG00876	MG0121	10631	V	V	NorthAmer	Lactobacillus_jensenii	0	0.34	31785	1626280	98.83	0
MAG00877	MG0122	10631	V	V	NorthAmer	Lactobacillus_jensenii	0	0.34	40217	1606216	98.83	0
MAG00878	MG0124	10631	V	V	NorthAmer	Lactobacillus_jensenii	0	0.34	31085	1640498	98.83	0
MAG00879	MG0124	10631	V	V	NorthAmer	Lactobacillus_gasseri	0	0.364	4829	1692810	86.6	0.872
MAG00880	MG0125	10632	I	I-A	NorthAmer	Lactobacillus_crispatus	1	0.366	24634	2237043	99.03	0.09
MAG00881	MG0126	10632	I	I-A	NorthAmer	Lactobacillus_crispatus	1	0.367	31903	2244428	99.03	0.09
MAG00882	MG0127	10632	I	I-A	NorthAmer	Lactobacillus_crispatus	1	0.367	31572	2268697	99.03	0.09
MAG00883	MG0128	10632	I	I-A	NorthAmer	Lactobacillus_crispatus	1	0.367	24634	2264481	99.03	0.09
MAG00884	MG0129	10632	I	I-A	NorthAmer	Lactobacillus_crispatus	1	0.368	24340	2303961	99.03	0.09
MAG00885	MG0130	10636	III	III-B	NorthAmer	Lactobacillus_iners	1	0.336	4044	1210058	89.04	3.17
MAG00886	MG0131	10636	III	III-B	NorthAmer	Lactobacillus_iners	1	0.327	17472	1306031	97.99	0.86
MAG00887	MG0132	10636	V	V	NorthAmer	Lactobacillus_jensenii	0	0.344	65464	1584573	98.83	0
MAG00888	MG0132	10636	V	V	NorthAmer	Lactobacillus_iners	0	0.325	98984	1338082	99.41	0.796
MAG00889	MG0133	10636	V	V	NorthAmer	Lactobacillus_jensenii	0	0.346	14906	1449018	95.54	2.325
MAG00890	MG0133	10636	V	V	NorthAmer	Lactobacillus_iners	0	0.324	10783	1320958	96.25	2.566
MAG00891	MG2246	P831	III	III-A	NorthAmer	Lactobacillus_iners	0	0.324	104436	1417349	99.41	0.442
MAG00892	MG2247	P832	IV-B	IV-B	NorthAmer	UBA629_sp005465875	1	0.313	185890	1543757	76.21	0
MAG00893	MG2247	P832	IV-B	IV-B	NorthAmer	Lactobacillus_iners	0	0.324	110814	1251090	99.41	0.442
MAG00894	MG2247	P832	IV-B	IV-B	NorthAmer	Fannyhessea_vaginae	0	0.427	10870	1162354	90.05	0.806
MAG00895	MG2247	P832	IV-B	IV-B	NorthAmer	Megasphaera_lornae	0	0.464	225047	1677990	100	0
MAG00896	MG2247	P832	IV-B	IV-B	NorthAmer	Gardnerella_vaginalis_A	0	0.378	98390	1450978	93.2	0.909
MAG00897	MG2247	P832	IV-B	IV-B	NorthAmer	Gardnerella_piotii	0	0.422	17725	1119924	75.21	0.14
MAG00898	MG2247	P832	IV-B	IV-B	NorthAmer	Gardnerella_vaginalis_C	0	0.433	144757	1511360	98.91	0.53
MAG00899	MG2248	P833	III	III-B	NorthAmer	Megasphaera_lornae	0	0.471	9692	1477449	97.9	1.097
MAG00900	MG2248	P833	III	III-B	NorthAmer	Fannyhessea_vaginae	0	0.43	7559	1117814	76.65	1.075
MAG00901	MG2248	P833	III	III-B	NorthAmer	Lactobacillus_iners	0	0.324	155775	1273703	99.41	0.442
MAG00902	MG0250	EM04	V	V	NorthAmer	Lactobacillus_mulieris	0	0.34	55033	1631222	98.83	0
MAG00903	MG0250	EM04	V	V	NorthAmer	Prevotella_bivia	0	0.399	5193	2111393	92.1	0.506
MAG00904	MG0251	EM04	V	V	NorthAmer	Lawsonella_sp018376445	0	0.584	8253	1548017	85.68	1.176
MAG00905	MG0251	EM04	V	V	NorthAmer	Streptococcus_anginosus	0	0.391	68282	1943294	97.75	0.602
MAG00906	MG0251	EM04	V	V	NorthAmer	Dialister_sp900541485	0	0.428	5049	1376643	87.14	1.476
MAG00907	MG0251	EM04	V	V	NorthAmer	Prevotella_bivia	0	0.393	43398	2132375	99.32	0
MAG00908	MG0251	EM04	V	V	NorthAmer	Prevotella_timonensis	0	0.432	3965	2112435	76.3	2.529
MAG00909	MG0251	EM04	V	V	NorthAmer	Prevotella_corporis	1	0.458	3284	2180085	77.15	8.71
MAG00910	MG0251	EM04	V	V	NorthAmer	Lactobacillus_mulieris	0	0.341	66443	1607650	98.83	0.04
MAG00911	MG0252	EM04	IV-C	IV-C0	NorthAmer	Peptoniphilus_harei	0	0.351	9642	1411305	75.03	1.048
MAG00912	MG0252	EM04	IV-C	IV-C0	NorthAmer	Corynebacterium_tuscaniense	0	0.597	6419	1784372	79.32	2.07
MAG00913	MG0252	EM04	IV-C	IV-C0	NorthAmer	Prevotella_bivia	0	0.398	34581	2502977	99.66	0.018
MAG00914	MG0253	EM06	II	II	NorthAmer	Limosilactobacillus_portuensis	0	0.403	15044	1845181	96.43	0.791
MAG00915	MG0253	EM06	II	II	NorthAmer	Lactobacillus_paragasseri	0	0.346	101518	1989973	98.94	0.775
MAG00916	MG0254	EM06	II	II	NorthAmer	Lactobacillus_paragasseri	0	0.346	13346	1979681	99.84	1.642
MAG00917	MG0254	EM06	II	II	NorthAmer	Bifidobacterium_longum	0	0.599	64233	2249269	99.02	1.305
MAG00918	MG0255	EM06	II	II	NorthAmer	Lactobacillus_paragasseri	0	0.346	108278	1875444	99.22	0
MAG00919	MG0255	EM06	II	II	NorthAmer	Streptococcus_agalactiae	0	0.357	14012	1988383	97.51	0.177
MAG00920	MG0255	EM06	II	II	NorthAmer	Limosilactobacillus_portuensis	0	0.407	6095	1678746	94.09	2.173
MAG00921	MG0257	EM09	I	I-A	NorthAmer	Lactobacillus_crispatus	0	0.364	19598	2455067	99.02	3.046
MAG00922	MG0258	AYAC02	V	V	NorthAmer	Lactobacillus_mulieris	0	0.338	40690	1538309	98.64	0
MAG00923	MG0259	AYAC02	III	III-B	NorthAmer	Prevotella_bivia	1	0.399	8876	2080682	90.37	1.1
MAG00924	MG0259	AYAC02	III	III-B	NorthAmer	Lactobacillus_crispatus	1	0.368	31419	2091231	97.08	0.74
MAG00925	MG0259	AYAC02	III	III-B	NorthAmer	Lactobacillus_iners	0	0.325	119790	1295308	99.41	0.442
MAG00926	MG0259	AYAC02	III	III-B	NorthAmer	Lactobacillus_mulieris	0	0.34	57256	1813638	98.05	1.55
MAG00927	MG0259	AYAC02	III	III-B	NorthAmer	Gardnerella_vaginalis	0	0.427	4739	1251636	82.57	3.474
MAG00928	MG0260	AYAC02	I	I-A	NorthAmer	Lactobacillus_iners	0	0.324	18716	1108407	95.7	0.929
MAG00929	MG0260	AYAC02	I	I-A	NorthAmer	Lactobacillus_mulieris	0	0.344	15064	1618440	94.66	0.387
MAG00930	MG0260	AYAC02	I	I-A	NorthAmer	Lactobacillus_crispatus	0	0.366	30478	2353897	99.02	0.742
MAG00931	MG0261	AYAC03	IV-B	IV-B	NorthAmer	Megasphaera_lornae	0	0.472	3841	1299081	87.7	4.236
MAG00932	MG0261	AYAC03	IV-B	IV-B	NorthAmer	Gardnerella_vaginalis_A	0	0.38	17703	1351448	89.02	2.474
MAG00933	MG0261	AYAC03	IV-B	IV-B	NorthAmer	Prevotella_spNov3	0	0.496	5339	1877767	81.69	0.476
MAG00934	MG0261	AYAC03	IV-B	IV-B	NorthAmer	Lactobacillus_iners	0	0.339	3008	1153342	75.94	4.548
MAG00935	MG0261	AYAC03	IV-B	IV-B	NorthAmer	Fannyhessea_vaginae	1	0.429	46508	1352065	98.39	0
MAG00936	MG0262	AYAC03	I	I-A	NorthAmer	Limosilactobacillus_coleohominis	1	0.413	208961	1542378	94.54	0
MAG00937	MG0262	AYAC03	I	I-A	NorthAmer	Lactobacillus_crispatus	1	0.367	29748	2313106	99.03	0.74
MAG00938	MG0262	AYAC03	I	I-A	NorthAmer	Limosilactobacillus_portuensis	1	0.402	27113	1699571	99.46	0.54
MAG00939	MG0262	AYAC03	I	I-A	NorthAmer	Lactobacillus_iners	0	0.324	142222	1254858	98.52	0.619
MAG00940	MG0262	AYAC03	I	I-A	NorthAmer	Lactobacillus_mulieris	0	0.34	32838	1164790	70.77	0
MAG00941	MG0264	AYAC05	III	III-B	NorthAmer	Lactobacillus_jensenii	0	0.342	34457	1558705	98.83	0
MAG00942	MG0264	AYAC05	III	III-B	NorthAmer	Lactobacillus_iners	0	0.322	105113	1282570	99.41	1.15
MAG00943	MG0265	AYAC05	IV-C	IV-C1	NorthAmer	Lactobacillus_iners	0	0.323	19452	1257561	91.91	1.504
MAG00944	MG0265	AYAC05	IV-C	IV-C1	NorthAmer	Streptococcus_anginosus	1	0.389	39582	1747945	98.82	0.35
MAG00945	MG0265	AYAC05	IV-C	IV-C1	NorthAmer	Veillonella_montpellierensis	0	0.373	8828	1630687	92.59	0.892
MAG00946	MG0265	AYAC05	IV-C	IV-C1	NorthAmer	Peptostreptococcus_anaerobius	1	0.361	28989	1729395	98.14	0
MAG00947	MG0265	AYAC05	IV-C	IV-C1	NorthAmer	Corynebacterium_striatum	1	0.595	33424	2545843	98.13	0.22
MAG00948	MG0265	AYAC05	IV-C	IV-C1	NorthAmer	Prevotella_bivia	1	0.394	49602	2187323	98.99	0
MAG00949	MG0265	AYAC05	IV-C	IV-C1	NorthAmer	Finegoldia_magna	0	0.317	9400	1426839	89.33	1.771
MAG00950	MG0265	AYAC05	IV-C	IV-C1	NorthAmer	Peptoniphilus_harei	0	0.349	3899	1682297	85.58	5.594
MAG00951	MG0266	AYAC09	I	I-A	NorthAmer	Lactobacillus_crispatus	1	0.366	21105	2217126	99.03	0.74
MAG00952	MG0267	AYAC09	I	I-A	NorthAmer	Lactobacillus_iners	0	0.323	106786	1159143	95.16	0.884
MAG00953	MG0267	AYAC09	I	I-A	NorthAmer	Lactobacillus_mulieris	0	0.345	33804	1576699	93.37	0
MAG00954	MG0267	AYAC09	I	I-A	NorthAmer	Lactobacillus_crispatus	1	0.367	28292	2244623	99.03	0.74
MAG00955	MG2249	P834	II	II	NorthAmer	Gardnerella_swidsinkii	0	0.419	26506	1672480	99.54	0.57
MAG00956	MG2249	P834	II	II	NorthAmer	Lactobacillus_johnsonii	0	0.344	165558	1769508	99.22	0
MAG00957	MG2249	P834	II	II	NorthAmer	Lactobacillus_gasseri	0	0.348	53676	1721042	82.84	0
MAG00958	MG2250	P835	IV-B	IV-B	NorthAmer	Ureaplasma_parvum	1	0.252	10755	712542	98.1	0
MAG00959	MG2250	P835	IV-B	IV-B	NorthAmer	Gardnerella_leopoldii	0	0.421	154433	1447622	100	0
MAG00960	MG2250	P835	IV-B	IV-B	NorthAmer	Lactobacillus_iners	1	0.322	87150	1129831	91.45	0.44
MAG00961	MG2250	P835	IV-B	IV-B	NorthAmer	Lactobacillus_crispatus	1	0.365	22625	2351060	99.03	0.09
MAG00963	MG2251	P836	IV-A	IV-A	NorthAmer	Gardnerella_vaginalis_D	0	0.434	13557	1121017	70.73	4.707
MAG00964	MG2251	P836	IV-A	IV-A	NorthAmer	UBA629_sp005465875	1	0.315	35406	1587130	76.21	0
MAG00965	MG2251	P836	IV-A	IV-A	NorthAmer	Megasphaera_lornae	0	0.473	4977	1323824	92.23	1.536
MAG00967	MG2252	P837	IV-B	IV-B	NorthAmer	Aerococcus_christensenii	0	0.393	18746	1354405	96.24	1.098
MAG00968	MG2252	P837	IV-B	IV-B	NorthAmer	Lactobacillus_iners	0	0.324	22255	1544696	99.28	1.873
MAG00969	MG2252	P837	IV-B	IV-B	NorthAmer	UBA629_sp005465875	0	0.31	48323	1577539	76.2	0
MAG00970	MG2252	P837	IV-B	IV-B	NorthAmer	Megasphaera_lornae	0	0.463	70900	1680313	100	0
MAG00971	MG2253	P838	V	V	NorthAmer	Lactobacillus_iners	0	0.323	33009	1135906	95.35	0.442
MAG00972	MG2253	P838	V	V	NorthAmer	Lactobacillus_jensenii	0	0.34	45794	1643104	94.37	3.197
MAG00973	MG2254	P839	IV-A	IV-A	NorthAmer	Megasphaera_lornae	0	0.467	72987	1540694	100	0
MAG00974	MG2254	P839	IV-A	IV-A	NorthAmer	Lactobacillus_iners	0	0.325	66669	1261789	99.41	0.442
MAG00975	MG2254	P839	IV-A	IV-A	NorthAmer	UBA629_sp005465875	0	0.312	146815	1558015	76.2	0
MAG00976	MG2255	P840	IV-B	IV-B	NorthAmer	Fannyhessea_vaginae	0	0.427	102566	1396670	100	0
MAG00977	MG2255	P840	IV-B	IV-B	NorthAmer	Lactobacillus_paragasseri	0	0.346	81880	1907826	99.22	1.033
MAG00978	MG2255	P840	IV-B	IV-B	NorthAmer	Gardnerella_vaginalis	0	0.41	278901	1718856	100	0
MAG00979	MG2256	P841	IV-B	IV-B	NorthAmer	Streptococcus_anginosus	0	0.389	78004	1828427	99.7	0.472
MAG00980	MG2256	P841	IV-B	IV-B	NorthAmer	Lactobacillus_gasseri	0	0.349	63882	1947947	99.22	0
MAG00981	MG2256	P841	IV-B	IV-B	NorthAmer	Streptococcus_agalactiae	0	0.352	64875	2133758	98.93	0.918
MAG00982	MG2256	P841	IV-B	IV-B	NorthAmer	Ureaplasma_parvum	1	0.253	133141	709483	99.05	0
MAG00983	MG2256	P841	IV-B	IV-B	NorthAmer	Limosilactobacillus_coleohominis	0	0.412	108468	1732049	100	0
MAG00984	MG2256	P841	IV-B	IV-B	NorthAmer	Gardnerella_swidsinkii	0	0.419	276146	1599402	100	0.091
MAG00985	MG2256	P841	IV-B	IV-B	NorthAmer	Streptococcus_vestibularis	0	0.396	10840	1248543	73.81	0.363
MAG00986	MG2257	P842	IV-B	IV-B	NorthAmer	Fannyhessea_vaginae	0	0.428	12377	1323569	93.01	1.008
MAG00987	MG2257	P842	IV-B	IV-B	NorthAmer	Cutibacterium_acnes	0	0.6	24651	2433194	94.96	1.316
MAG00988	MG2257	P842	IV-B	IV-B	NorthAmer	Gardnerella_piotii	1	0.43	6425	1220575	71.1	6.77
MAG00990	MG2258	P843	IV-B	IV-B	NorthAmer	KA00274_sp902373515	1	0.431	6608	1239791	83.81	0
MAG00991	MG2258	P843	IV-B	IV-B	NorthAmer	Prevotella_spNov3	1	0.487	5627	2560188	92.06	0.95
MAG00992	MG2258	P843	IV-B	IV-B	NorthAmer	Berryella_sp001552935	0	0.467	17145	1473707	97.58	0
MAG00993	MG2258	P843	IV-B	IV-B	NorthAmer	Fannyhessea_spNov3	0	0.506	3948	1140936	86.61	1.148
MAG00994	MG2258	P843	IV-B	IV-B	NorthAmer	Fannyhessea_vaginae	0	0.433	5881	789742	70.3	0
MAG00995	MG2258	P843	IV-B	IV-B	NorthAmer	Megasphaera_lornae	1	0.477	5181	1336982	95.66	0
MAG00996	MG2259	P844	III	III-A	NorthAmer	Lactobacillus_iners	0	0.324	110138	1413877	99.41	0.442
MAG00997	MG2259	P844	III	III-A	NorthAmer	Gardnerella_piotii	0	0.423	14428	1476753	96.44	1.731
MAG00998	MG2260	P845	IV-B	IV-B	NorthAmer	Prevotella_corporis	1	0.44	11735	2787488	90.61	2.24
MAG00999	MG2260	P845	IV-B	IV-B	NorthAmer	Megasphaera_lornae	0	0.466	105756	1573344	100	0
MAG01000	MG2260	P845	IV-B	IV-B	NorthAmer	Aerococcus_christensenii	0	0.393	23933	1386401	97.52	0
MAG01001	MG2260	P845	IV-B	IV-B	NorthAmer	Prevotella_amnii	0	0.357	32372	2139859	97.92	1.126
MAG01002	MG2260	P845	IV-B	IV-B	NorthAmer	Gardnerella_swidsinkii	0	0.415	97689	1431422	87.61	0
MAG01003	MG2260	P845	IV-B	IV-B	NorthAmer	Lactobacillus_iners	0	0.324	123178	1270986	99.41	0.442
MAG01004	MG2260	P845	IV-B	IV-B	NorthAmer	Gardnerella_piotii	0	0.425	63969	1396436	97.27	0.056
MAG01005	MG2260	P845	IV-B	IV-B	NorthAmer	Fannyhessea_massiliense	0	0.49	39715	1432953	99.19	0
MAG01006	MG2260	P845	IV-B	IV-B	NorthAmer	Fannyhessea_vaginae	0	0.425	27309	1254178	93.95	0
MAG01007	MG2261	P846	IV-B	IV-B	NorthAmer	Fannyhessea_spNov3	0	0.501	7180	1234939	88.19	0.879
MAG01008	MG2261	P846	IV-B	IV-B	NorthAmer	KA00274_sp902373515	1	0.423	36465	1396051	85.11	0
MAG01009	MG2261	P846	IV-B	IV-B	NorthAmer	Gardnerella_swidsinkii	0	0.42	66855	1577202	99.6	0.513
MAG01010	MG2261	P846	IV-B	IV-B	NorthAmer	Gardnerella_piotii	0	0.422	12928	1154857	79.24	0
MAG01011	MG2261	P846	IV-B	IV-B	NorthAmer	Berryella_sp001552935	0	0.462	19463	1292793	85.48	0
MAG01012	MG2261	P846	IV-B	IV-B	NorthAmer	Fannyhessea_vaginae	1	0.429	40975	1252245	98.59	0
MAG01013	MG2261	P846	IV-B	IV-B	NorthAmer	UBA629_sp005465875	0	0.311	8510	1596204	72.89	0
MAG01014	MG2261	P846	IV-B	IV-B	NorthAmer	Dialister_sp001553355	0	0.398	8926	1110720	84.93	0
MAG01015	MG2261	P846	IV-B	IV-B	NorthAmer	Megasphaera_lornae	0	0.469	28608	1459447	98.8	0
MAG01016	MG2261	P846	IV-B	IV-B	NorthAmer	Fannyhessea_massiliense	0	0.49	58838	1429244	100	0
MAG01017	MG2261	P846	IV-B	IV-B	NorthAmer	Prevotella_sp000758925	0	0.501	28979	2083743	94.27	0.337
MAG01018	MG2261	P846	IV-B	IV-B	NorthAmer	Mobiluncus_mulieris	0	0.552	44519	2282644	99.05	1.421
MAG01019	MG2261	P846	IV-B	IV-B	NorthAmer	Prevotella_timonensis	0	0.423	6488	1951573	78.88	0.595
MAG01020	MG2262	P847	V	V	NorthAmer	Lactobacillus_jensenii	0	0.342	45795	1647559	98.83	0
MAG01021	MG2262	P847	V	V	NorthAmer	Lactobacillus_iners	0	0.325	149464	1286328	99.41	0.442
MAG01024	MG2264	P849	III	III-A	NorthAmer	Lactobacillus_mulieris	0	0.339	51834	1761156	97.28	0
MAG01025	MG2264	P849	III	III-A	NorthAmer	Lactobacillus_iners	0	0.324	64282	1273926	99.41	0.442
MAG01026	MG2265	P850	IV-B	IV-B	NorthAmer	Lactobacillus_iners	0	0.325	78126	1298565	99.41	0.442
MAG01027	MG2265	P850	IV-B	IV-B	NorthAmer	UBA629_sp005465875	1	0.312	132193	1630214	76.21	0
MAG01028	MG2265	P850	IV-B	IV-B	NorthAmer	Megasphaera_lornae	0	0.465	140248	1605265	100	0
MAG01029	MG2265	P850	IV-B	IV-B	NorthAmer	Gardnerella_vaginalis	1	0.414	60865	1336639	83.59	0.09
MAG01030	MG2265	P850	IV-B	IV-B	NorthAmer	Gardnerella_vaginalis_F	1	0.404	37690	1396996	80.03	3.91
MAG01031	MG2265	P850	IV-B	IV-B	NorthAmer	Gardnerella_vaginalis_H	1	0.463	31759	1106434	71.78	0.64
MAG01032	MG2265	P850	IV-B	IV-B	NorthAmer	Fannyhessea_vaginae	0	0.429	71196	1400448	100	1.612
MAG01033	MG2266	P851	IV-B	IV-B	NorthAmer	Fannyhessea_vaginae	0	0.433	16116	1073554	87.9	0
MAG01034	MG2266	P851	IV-B	IV-B	NorthAmer	Fannyhessea_massiliense	0	0.494	40864	1283334	98.56	2.419
MAG01035	MG2266	P851	IV-B	IV-B	NorthAmer	Fannyhessea_spNov3	0	0.508	5645	1073219	79.91	0
MAG01036	MG2266	P851	IV-B	IV-B	NorthAmer	Prevotella_melaninogenica	1	0.42	3260	2196342	82.5	2.98
MAG01037	MG2266	P851	IV-B	IV-B	NorthAmer	Berryella_sp001552935	0	0.466	7857	1008888	75.05	0
MAG01039	MG2267	P852	III	III-A	NorthAmer	Lactobacillus_iners	0	0.325	118416	1258764	99.41	0.442
MAG01040	MG2268	P853	III	III-A	NorthAmer	Lactobacillus_iners	0	0.323	62096	1436742	99.41	0.442
MAG01041	MG2269	P854	IV-B	IV-B	NorthAmer	Gardnerella_vaginalis	0	0.408	15345	1210913	71.91	2.29
MAG01042	MG2269	P854	IV-B	IV-B	NorthAmer	Corynebacterium_sp900539985	0	0.601	5494	2152363	94.75	1.92
MAG01043	MG2269	P854	IV-B	IV-B	NorthAmer	Parvimonas_sp001552895	1	0.265	4530	1366182	78.81	5.65
MAG01044	MG2269	P854	IV-B	IV-B	NorthAmer	Staphylococcus_epidermidis	0	0.319	1654	1976996	74.23	9.767
MAG01045	MG2269	P854	IV-B	IV-B	NorthAmer	Fannyhessea_spNov3	0	0.5	80271	1451853	100	0
MAG01046	MG2269	P854	IV-B	IV-B	NorthAmer	Prevotella_amnii	0	0.36	55476	2119593	97.21	0.788
MAG01047	MG2269	P854	IV-B	IV-B	NorthAmer	Lactobacillus_iners	0	0.321	39204	1402597	98.86	0.896
MAG01048	MG2269	P854	IV-B	IV-B	NorthAmer	Berryella_sp001552935	0	0.465	132356	1567906	98.99	0
MAG01049	MG2269	P854	IV-B	IV-B	NorthAmer	Prevotella_timonensis	0	0.42	35411	2726521	96.07	0
MAG01050	MG2269	P854	IV-B	IV-B	NorthAmer	Gardnerella_vaginalis_C	0	0.434	159032	1567381	98.18	3.348
MAG01051	MG2269	P854	IV-B	IV-B	NorthAmer	Megasphaera_lornae	0	0.466	74126	1572305	100	0
MAG01052	MG2269	P854	IV-B	IV-B	NorthAmer	KA00274_sp902373515	1	0.423	370692	1498180	87.59	0
MAG01053	MG2270	P855	IV-B	IV-B	NorthAmer	Fannyhessea_vaginae	0	0.427	71902	1360254	100	0
MAG01054	MG2270	P855	IV-B	IV-B	NorthAmer	Lactobacillus_iners	0	0.322	112169	1257578	93.54	0
MAG01055	MG2270	P855	IV-B	IV-B	NorthAmer	Gardnerella_vaginalis_E	0	0.429	62591	1443934	95	0.454
MAG01056	MG2270	P855	IV-B	IV-B	NorthAmer	Megasphaera_lornae	0	0.467	65968	1550309	100	0.299
MAG01057	MG2270	P855	IV-B	IV-B	NorthAmer	Aerococcus_christensenii	0	0.389	18898	1509052	95.6	0.732
MAG01058	MG2271	P856	III	III-B	NorthAmer	Lactobacillus_iners	1	0.33	8658	1239126	96.26	0.44
MAG01061	MG2273	P858	II	II	NorthAmer	Lactobacillus_gasseri	0	0.352	6054	1320282	71.69	0.142
MAG01062	MG2274	P859	I	I-A	NorthAmer	Lactobacillus_crispatus	1	0.366	36684	2204954	99.03	0.37
MAG01063	MG2274	P859	I	I-A	NorthAmer	Lactobacillus_iners	0	0.326	111832	1256526	99.41	0.442
MAG01066	MG2277	P862	IV-B	IV-B	NorthAmer	Berryella_sp001552935	0	0.464	121430	1533676	98.99	0
MAG01067	MG2277	P862	IV-B	IV-B	NorthAmer	Gardnerella_vaginalis	0	0.41	21121	1533968	92.51	0.681
MAG01068	MG2277	P862	IV-B	IV-B	NorthAmer	Fannyhessea_vaginae	0	0.426	173103	1457223	100	0
MAG01069	MG2277	P862	IV-B	IV-B	NorthAmer	KA00274_sp902373515	1	0.423	124163	1498237	88.3	0
MAG01070	MG2277	P862	IV-B	IV-B	NorthAmer	Gardnerella_swidsinkii	0	0.418	143296	1606992	100	0
MAG01071	MG2277	P862	IV-B	IV-B	NorthAmer	Megasphaera_hutchinsoni	0	0.387	5351	1318946	86.09	0.998
MAG01072	MG0269	UAB002	I	I-A	NorthAmer	Lactobacillus_crispatus	1	0.368	15249	2094338	98.64	0.49
MAG01073	MG1849	UAB002	I	I-A	NorthAmer	Lactobacillus_mulieris	0	0.338	7952	1198489	75.48	2.713
MAG01074	MG1849	UAB002	I	I-A	NorthAmer	Lactobacillus_crispatus	0	0.367	13881	2158416	99.02	0.575
MAG01075	MG1849	UAB002	I	I-A	NorthAmer	Gardnerella_swidsinkii	0	0.419	268750	1590747	99.93	0.228
MAG01076	MG1849	UAB002	I	I-A	NorthAmer	Ureaplasma_parvum	0	0.251	39820	698563	96.9	0
MAG01077	MG0270	UAB002	I	I-B	NorthAmer	Gardnerella_swidsinkii	1	0.419	1252452	1455055	95.37	0
MAG01078	MG0270	UAB002	I	I-B	NorthAmer	Lactobacillus_gasseri	1	0.35	47002	2205098	99.22	3.3
MAG01079	MG0270	UAB002	I	I-B	NorthAmer	Ureaplasma_parvum	1	0.252	145532	709318	99.05	0
MAG01080	MG0270	UAB002	I	I-B	NorthAmer	Lactobacillus_mulieris	0	0.339	32049	1457724	97.29	0
MAG01081	MG1850	UAB002	IV-B	IV-B	NorthAmer	Prevotella_bivia	0	0.398	15776	2287687	95.67	0.272
MAG01082	MG1850	UAB002	IV-B	IV-B	NorthAmer	Lactobacillus_crispatus	1	0.367	11915	2182215	98.38	1.14
MAG01083	MG1850	UAB002	IV-B	IV-B	NorthAmer	Gardnerella_swidsinkii	0	0.419	1495280	1593388	99.93	0
MAG01084	MG1850	UAB002	IV-B	IV-B	NorthAmer	Lactobacillus_mulieris	0	0.338	30144	1420556	93.56	1.093
MAG01085	MG1850	UAB002	IV-B	IV-B	NorthAmer	Ureaplasma_parvum	0	0.252	71538	700734	98.33	0
MAG01086	MG0271	UAB002	I	I-B	NorthAmer	Lactobacillus_mulieris	1	0.343	24342	1633774	96.65	1.68
MAG01087	MG0271	UAB002	I	I-B	NorthAmer	Lactobacillus_gasseri	1	0.347	47793	2017771	98.97	0.52
MAG01088	MG0271	UAB002	I	I-B	NorthAmer	Fannyhessea_vaginae	0	0.427	112442	1375396	99.19	0
MAG01089	MG0271	UAB002	I	I-B	NorthAmer	Lactobacillus_crispatus	0	0.369	16431	1898941	93.98	0.092
MAG01090	MG0271	UAB002	I	I-B	NorthAmer	Gardnerella_vaginalis	1	0.412	53852	1660982	99.55	0
MAG01091	MG1851	UAB003	IV-C	IV-C1	NorthAmer	Streptococcus_agalactiae	1	0.352	23021	1732799	84.43	0.92
MAG01092	MG1851	UAB003	IV-C	IV-C1	NorthAmer	Gardnerella_swidsinkii	0	0.42	9408	1128474	72.62	1.347
MAG01093	MG1851	UAB003	IV-C	IV-C1	NorthAmer	Streptococcus_mitis	0	0.395	32303	2204189	98.02	1.263
MAG01094	MG1852	UAB003	IV-B	IV-B	NorthAmer	KA00274_sp902373515	0	0.424	28268	1425089	85.53	0.967
MAG01095	MG1852	UAB003	IV-B	IV-B	NorthAmer	Gemella_asaccharolytica	0	0.264	29073	1197553	90.95	1.657
MAG01096	MG1852	UAB003	IV-B	IV-B	NorthAmer	Prevotella_spNov3	0	0.481	52222	2552036	97.85	1.25
MAG01097	MG1852	UAB003	IV-B	IV-B	NorthAmer	Lactobacillus_iners	0	0.326	183292	1269396	99.41	0.442
MAG01098	MG1852	UAB003	IV-B	IV-B	NorthAmer	Prevotella_timonensis	0	0.411	6944	1781958	74.07	3.614
MAG01099	MG1852	UAB003	IV-B	IV-B	NorthAmer	Parvimonas_sp001552895	0	0.258	47768	1550982	96.18	1.117
MAG01100	MG1852	UAB003	IV-B	IV-B	NorthAmer	Prevotella_melaninogenica	1	0.411	16123	2471937	91.54	0
MAG01101	MG1852	UAB003	IV-B	IV-B	NorthAmer	Anaerococcus_tetradius	0	0.345	108521	1839638	100	0
MAG01102	MG1852	UAB003	IV-B	IV-B	NorthAmer	Peptoniphilus_vaginalis	0	0.343	9865	1766576	95.45	1.398
MAG01103	MG1852	UAB003	IV-B	IV-B	NorthAmer	Prevotella_bivia	0	0.39	78656	2188378	97.66	0
MAG01104	MG1852	UAB003	IV-B	IV-B	NorthAmer	Gardnerella_piotii	0	0.418	56980	1738774	99.39	4.817
MAG01105	MG1852	UAB003	IV-B	IV-B	NorthAmer	Metamycoplasma_hominis	0	0.267	5510	610261	85.77	1.127
MAG01106	MG1852	UAB003	IV-B	IV-B	NorthAmer	Fannyhessea_spNov3	0	0.502	5400	1130724	82.69	0.921
MAG01107	MG1852	UAB003	IV-B	IV-B	NorthAmer	Prevotella_amnii	0	0.349	46730	1843063	95.58	0.168
MAG01108	MG1852	UAB003	IV-B	IV-B	NorthAmer	Sneathia_sanguinegens	1	0.266	123164	1312101	98.88	0.16
MAG01109	MG1852	UAB003	IV-B	IV-B	NorthAmer	Berryella_sp001552935	0	0.464	169543	1558292	98.99	0
MAG01110	MG1852	UAB003	IV-B	IV-B	NorthAmer	Fannyhessea_vaginae	1	0.426	14170	1353406	97.55	1.88
MAG01111	MG1852	UAB003	IV-B	IV-B	NorthAmer	Gardnerella_swidsinkii	0	0.419	10970	1239519	84.41	0.456
MAG01112	MG1852	UAB003	IV-B	IV-B	NorthAmer	Sneathia_vaginalis	1	0.282	61750	1327111	98.88	0
MAG01113	MG1853	UAB003	IV-B	IV-B	NorthAmer	Lactobacillus_jensenii	0	0.339	11843	1551672	83.86	2.208
MAG01114	MG1853	UAB003	IV-B	IV-B	NorthAmer	Lactobacillus_iners	0	0.326	130241	1269764	99.41	0.442
MAG01115	MG1853	UAB003	IV-B	IV-B	NorthAmer	Gardnerella_piotii	1	0.421	160665	1522521	97.88	0
MAG01116	MG1854	UAB004	I	I-A	NorthAmer	Lactobacillus_crispatus	1	0.367	19014	2254611	99.03	0.09
MAG01117	MG1855	UAB004	III	III-B	NorthAmer	Lactobacillus_iners	0	0.325	181109	1296287	97.41	0.912
MAG01118	MG1855	UAB004	III	III-B	NorthAmer	Lactobacillus_crispatus	1	0.367	19332	2048398	99.03	0.09
MAG01119	MG1856	UAB004	III	III-B	NorthAmer	Lactobacillus_iners	0	0.326	148762	1346344	98.07	0.912
MAG01120	MG1856	UAB004	III	III-B	NorthAmer	Lactobacillus_crispatus	0	0.369	12850	1921210	97.99	0.662
MAG01121	MG1857	UAB004	I	I-B	NorthAmer	Lactobacillus_iners	0	0.327	152813	1274811	92.76	0.126
MAG01122	MG1857	UAB004	I	I-B	NorthAmer	Gardnerella_swidsinkii	0	0.421	5812	1416330	93.56	3.797
MAG01123	MG1857	UAB004	I	I-B	NorthAmer	Lactobacillus_crispatus	1	0.369	20166	1857053	97.08	0.09
MAG01124	MG1858	UAB005	III	III-B	NorthAmer	Lactobacillus_gasseri	1	0.348	60455	1862748	99.11	0
MAG01125	MG1858	UAB005	III	III-B	NorthAmer	Lactobacillus_iners	0	0.321	12856	1267461	92.02	6.398
MAG01126	MG1858	UAB005	III	III-B	NorthAmer	Gardnerella_swidsinkii	0	0.42	85260	1516375	96.51	2.435
MAG01127	MG1858	UAB005	III	III-B	NorthAmer	Lactobacillus_mulieris	0	0.338	32834	1675331	97.72	0.119
MAG01128	MG1859	UAB005	IV-B	IV-B	NorthAmer	Megasphaera_lornae	0	0.465	11314	1340389	94.74	1.247
MAG01129	MG1859	UAB005	IV-B	IV-B	NorthAmer	Metamycoplasma_hominis	0	0.267	4022	570370	85.15	2.574
MAG01130	MG1859	UAB005	IV-B	IV-B	NorthAmer	Prevotella_melaninogenica	0	0.407	14335	2847798	93.58	0.433
MAG01131	MG1859	UAB005	IV-B	IV-B	NorthAmer	Sneathia_sanguinegens	1	0.265	113455	1260080	98.88	0.16
MAG01132	MG1859	UAB005	IV-B	IV-B	NorthAmer	Dialister_sp001553355	0	0.392	4396	1424617	83.41	2.633
MAG01133	MG1859	UAB005	IV-B	IV-B	NorthAmer	Parvimonas_sp001552895	1	0.256	97558	1467099	96.19	0
MAG01134	MG1859	UAB005	IV-B	IV-B	NorthAmer	Prevotella_amnii	0	0.363	39567	2353698	98.14	0.675
MAG01135	MG1859	UAB005	IV-B	IV-B	NorthAmer	Fannyhessea_vaginae	1	0.425	7925	1084194	74.35	1.03
MAG01136	MG1859	UAB005	IV-B	IV-B	NorthAmer	Peptoniphilus_lacrimalis	0	0.297	62102	1666530	98.6	0.233
MAG01137	MG1859	UAB005	IV-B	IV-B	NorthAmer	Gardnerella_piotii	0	0.421	142324	1573414	99.77	0.151
MAG01138	MG1859	UAB005	IV-B	IV-B	NorthAmer	Berryella_sp001552935	0	0.464	20131	1514448	98.34	0.879
MAG01139	MG1859	UAB005	IV-B	IV-B	NorthAmer	Lactobacillus_iners	1	0.324	9222	1172894	86.83	4.24
MAG01140	MG1859	UAB005	IV-B	IV-B	NorthAmer	Gardnerella_vaginalis_C	1	0.434	730613	1454466	98.94	0.45
MAG01141	MG1859	UAB005	IV-B	IV-B	NorthAmer	Gardnerella_vaginalis_F	0	0.403	26653	1373884	82.44	1.909
MAG01142	MG1859	UAB005	IV-B	IV-B	NorthAmer	KA00274_sp902373515	0	0.424	23823	1399562	85.46	1.95
MAG01143	MG1859	UAB005	IV-B	IV-B	NorthAmer	Sneathia_vaginalis	1	0.283	116778	1229545	98.88	0
MAG01144	MG1860	UAB005	III	III-B	NorthAmer	Gardnerella_piotii	1	0.423	106527	1537228	99.47	0.11
MAG01145	MG1860	UAB005	III	III-B	NorthAmer	Lactobacillus_iners	0	0.324	28676	1324022	98.79	2.654
MAG01146	MG1860	UAB005	III	III-B	NorthAmer	Gardnerella_vaginalis_C	1	0.434	114343	1452642	98.94	0.87
MAG01147	MG0272	UAB006	III	III-A	NorthAmer	Lactobacillus_iners	0	0.33	9347	1326160	98.27	1.099
MAG01148	MG0273	UAB006	III	III-B	NorthAmer	Lactobacillus_iners	1	0.325	72287	1241571	98.4	0.88
MAG01149	MG0273	UAB006	III	III-B	NorthAmer	Prevotella_spNov1	0	0.317	4049	1486177	85.83	0.168
MAG01150	MG0273	UAB006	III	III-B	NorthAmer	Gardnerella_vaginalis_D	0	0.429	24468	1586626	91.93	1.997
MAG01151	MG0273	UAB006	III	III-B	NorthAmer	Fannyhessea_spNov3	0	0.502	4558	1084049	80.67	1.432
MAG01152	MG0273	UAB006	III	III-B	NorthAmer	UBA629_sp005465875	0	0.315	20938	1494231	72.6	0
MAG01153	MG0273	UAB006	III	III-B	NorthAmer	Gardnerella_vaginalis_H	1	0.464	19986	1141053	76.89	3.57
MAG01154	MG0273	UAB006	III	III-B	NorthAmer	Prevotella_spNov3	0	0.497	5714	1564341	71.12	1.071
MAG01155	MG0273	UAB006	III	III-B	NorthAmer	Megasphaera_lornae	0	0.468	35493	1602345	99.4	0
MAG01156	MG1861	UAB006	IV-A	IV-A	NorthAmer	Lactobacillus_iners	0	0.322	6983	1129747	86.68	2.107
MAG01157	MG1861	UAB006	IV-A	IV-A	NorthAmer	Fannyhessea_massiliense	0	0.49	21740	1370778	97.46	0.268
MAG01158	MG1861	UAB006	IV-A	IV-A	NorthAmer	Prevotella_amnii	0	0.353	69851	1992767	99.66	0
MAG01159	MG1861	UAB006	IV-A	IV-A	NorthAmer	Prevotella_spNov3	0	0.482	11970	2410438	96.06	1.16
MAG01160	MG1861	UAB006	IV-A	IV-A	NorthAmer	UBA629_sp005465875	1	0.315	163595	1614005	76.21	0
MAG01161	MG1861	UAB006	IV-A	IV-A	NorthAmer	Megasphaera_lornae	1	0.474	3108	1139261	82.23	2.04
MAG01162	MG1861	UAB006	IV-A	IV-A	NorthAmer	KA00274_sp902373515	0	0.422	25057	1425373	81.84	0.709
MAG01163	MG1861	UAB006	IV-A	IV-A	NorthAmer	Gardnerella_vaginalis_C	0	0.434	80147	1509309	96.13	1.022
MAG01164	MG0274	UAB006	IV-A	IV-A	NorthAmer	Gardnerella_vaginalis_H	0	0.457	44472	1553581	99.75	0
MAG01165	MG0274	UAB006	IV-A	IV-A	NorthAmer	Fannyhessea_massiliense	0	0.491	7402	1435892	97.98	0.793
MAG01166	MG0274	UAB006	IV-A	IV-A	NorthAmer	UBA629_sp005465875	0	0.316	31683	1612950	76.2	0.048
MAG01167	MG0274	UAB006	IV-A	IV-A	NorthAmer	Prevotella_spNov3	1	0.493	3011	2047524	78.51	2.23
MAG01168	MG1862	UAB006	IV-A	IV-A	NorthAmer	Dialister_sp001553355	0	0.392	107579	1477292	92.31	0
MAG01169	MG1862	UAB006	IV-A	IV-A	NorthAmer	Prevotella_spNov1	0	0.312	53349	1929269	93.8	0.337
MAG01170	MG1862	UAB006	IV-A	IV-A	NorthAmer	Sneathia_vaginalis	1	0.282	87337	1249080	98.88	0
MAG01171	MG1862	UAB006	IV-A	IV-A	NorthAmer	Cryptobacteroides_spNov1	0	0.361	107269	1688013	93.8	0.238
MAG01172	MG1862	UAB006	IV-A	IV-A	NorthAmer	Berryella_sp001552935	1	0.5	14809	1503660	90.86	0.88
MAG01173	MG1862	UAB006	IV-A	IV-A	NorthAmer	UBA629_sp005465875	1	0.314	158304	1587909	76.21	0
MAG01174	MG1862	UAB006	IV-A	IV-A	NorthAmer	Gardnerella_vaginalis_A	1	0.379	258568	1495242	98.22	0.45
MAG01175	MG1862	UAB006	IV-A	IV-A	NorthAmer	KA00274_sp902373515	0	0.422	76189	1418641	82.26	0.709
MAG01176	MG1862	UAB006	IV-A	IV-A	NorthAmer	Gardnerella_vaginalis_H	0	0.456	197607	1570274	99.3	0
MAG01177	MG1862	UAB006	IV-A	IV-A	NorthAmer	Prevotella_amnii	1	0.352	54585	1954743	99.01	0
MAG01178	MG1862	UAB006	IV-A	IV-A	NorthAmer	Prevotella_spNov3	0	0.476	121500	2509234	97.85	0.357
MAG01179	MG1862	UAB006	IV-A	IV-A	NorthAmer	Mageeibacillus_indolicus	0	0.446	177106	1691346	93.73	0.709
MAG01180	MG1862	UAB006	IV-A	IV-A	NorthAmer	Fannyhessea_massiliense	0	0.487	80655	1437302	99.19	0
MAG01181	MG1862	UAB006	IV-A	IV-A	NorthAmer	Porphyromonas_uenonis	0	0.522	74944	2175565	99.6	0
MAG01182	MG1862	UAB006	IV-A	IV-A	NorthAmer	Parvimonas_sp001552895	0	0.263	8275	1511739	90.73	0.609
MAG01183	MG1862	UAB006	IV-A	IV-A	NorthAmer	Stomatobaculum_sp002892395	0	0.52	32219	2126505	95.99	1.107
MAG01184	MG1862	UAB006	IV-A	IV-A	NorthAmer	Megasphaera_lornae	0	0.463	206009	1625205	100	0
MAG01185	MG1862	UAB006	IV-A	IV-A	NorthAmer	Prevotella_sp000758925	0	0.491	71371	2451409	98.3	0.675
MAG01186	MG1862	UAB006	IV-A	IV-A	NorthAmer	Dialister_micraerophilus	1	0.353	97540	1237453	99.91	0
MAG01187	MG0275	UAB007	III	III-B	NorthAmer	Aerococcus_christensenii	0	0.389	48471	1632691	97.71	0.549
MAG01188	MG0275	UAB007	III	III-B	NorthAmer	Lactobacillus_jensenii	0	0.344	38824	1596817	98.83	0.183
MAG01189	MG0275	UAB007	III	III-B	NorthAmer	Lactobacillus_iners	0	0.324	58876	1283157	99.41	0.442
MAG01190	MG1863	UAB007	V	V	NorthAmer	Lactobacillus_jensenii	1	0.342	56549	1095468	83.76	0
MAG01191	MG1864	UAB007	III	III-B	NorthAmer	Lactobacillus_crispatus	0	0.367	11727	2045921	95.5	0.319
MAG01192	MG1864	UAB007	III	III-B	NorthAmer	Lactobacillus_jensenii	0	0.343	55368	1558582	98.83	0
MAG01193	MG1864	UAB007	III	III-B	NorthAmer	Lactobacillus_iners	0	0.324	203087	1306602	99.41	0.442
MAG01194	MG1864	UAB007	III	III-B	NorthAmer	Gardnerella_vaginalis_C	1	0.451	4380	982667	70.56	6.8
MAG01195	MG1865	UAB007	IV-C	IV-C1	NorthAmer	Gemella_haemolysans	0	0.306	9953	1812594	92.72	1.005
MAG01196	MG1865	UAB007	IV-C	IV-C1	NorthAmer	Ureaplasma_urealyticum	0	0.255	10835	793844	94.52	0.459
MAG01197	MG1865	UAB007	IV-C	IV-C1	NorthAmer	Lactobacillus_iners	0	0.324	125492	1304118	99.41	0.442
MAG01198	MG1865	UAB007	IV-C	IV-C1	NorthAmer	Lactobacillus_jensenii	1	0.343	44053	1516517	96.81	0
MAG01199	MG1865	UAB007	IV-C	IV-C1	NorthAmer	Streptococcus_mitis	1	0.4	17776	2014615	91.75	5.55
MAG01200	MG0276	UAB007	IV-C	IV-C1	NorthAmer	Corynebacterium_pyruviciproducens	0	0.608	19188	2741982	99.21	2.924
MAG01201	MG1866	UAB010	III	III-B	NorthAmer	Finegoldia_magna	0	0.316	104201	2143872	99.39	0.464
MAG01202	MG1866	UAB010	III	III-B	NorthAmer	Prevotella_disiens	0	0.393	67230	2145960	92.24	0.337
MAG01203	MG1866	UAB010	III	III-B	NorthAmer	Prevotella_bivia	0	0.39	22832	2013595	97.36	0.825
MAG01204	MG1866	UAB010	III	III-B	NorthAmer	Levyella_massiliensis	0	0.492	91156	1666228	96.95	1.219
MAG01205	MG1866	UAB010	III	III-B	NorthAmer	Bulleidia_moorei	1	0.37	99606	1906544	97.01	0
MAG01206	MG1866	UAB010	III	III-B	NorthAmer	Lactobacillus_jensenii	0	0.341	63422	1521405	96.87	0.155
MAG01207	MG1866	UAB010	III	III-B	NorthAmer	Lactobacillus_crispatus	0	0.368	20285	2234889	95.87	1.298
MAG01208	MG1866	UAB010	III	III-B	NorthAmer	Alloscardovia_omnicolens	1	0.466	213707	1710268	98.18	0
MAG01209	MG1866	UAB010	III	III-B	NorthAmer	Anaerococcus_lactolyticus	0	0.347	101722	2086485	99.39	2.221
MAG01210	MG1866	UAB010	III	III-B	NorthAmer	Gemella_asaccharolytica	1	0.264	127768	1341567	95.03	0.55
MAG01211	MG1866	UAB010	III	III-B	NorthAmer	Urinicoccus_massiliensis	1	0.45	6285	1377755	80.17	2.1
MAG01212	MG1866	UAB010	III	III-B	NorthAmer	Peptoniphilus_duerdenii	0	0.345	87882	1698116	95.8	0
MAG01213	MG1866	UAB010	III	III-B	NorthAmer	Berryella_sp900604965	0	0.608	117969	1803579	99.19	0
MAG01214	MG1866	UAB010	III	III-B	NorthAmer	Pauljensenia_turicensis	1	0.568	81302	1988799	99.76	0.47
MAG01215	MG1866	UAB010	III	III-B	NorthAmer	Streptococcus_anginosus	1	0.388	88511	1838316	97.4	0.53
MAG01216	MG1866	UAB010	III	III-B	NorthAmer	Anaerococcus_vaginalis	0	0.286	131945	1755282	99.39	0.189
MAG01217	MG1866	UAB010	III	III-B	NorthAmer	Prevotella_timonensis	0	0.422	66352	2718447	99.28	0.071
MAG01218	MG1866	UAB010	III	III-B	NorthAmer	Peptostreptococcus_anaerobius	0	0.36	56666	1806602	99.3	0
MAG01219	MG1866	UAB010	III	III-B	NorthAmer	Fenollaria_massiliensis	0	0.345	52719	1585084	96.85	0
MAG01220	MG1866	UAB010	III	III-B	NorthAmer	Anaerococcus_tetradius	0	0.348	89528	2246224	98.78	0.304
MAG01221	MG1866	UAB010	III	III-B	NorthAmer	Dialister_micraerophilus	0	0.35	100592	1169484	98.58	0
MAG01222	MG1866	UAB010	III	III-B	NorthAmer	Olsenella_urininfantis	0	0.647	326251	1621112	100	0
MAG01223	MG1866	UAB010	III	III-B	NorthAmer	Lactobacillus_iners	1	0.328	217639	1502211	99.41	1.47
MAG01224	MG0277	UAB010	III	III-B	NorthAmer	Prevotella_disiens	0	0.392	20890	2195082	95.92	0.76
MAG01225	MG0277	UAB010	III	III-B	NorthAmer	Lactobacillus_crispatus	0	0.367	19232	2209602	98.94	0.742
MAG01226	MG0277	UAB010	III	III-B	NorthAmer	Pauljensenia_radingae	0	0.593	4613	2018782	90.21	3.041
MAG01227	MG0277	UAB010	III	III-B	NorthAmer	Lactobacillus_jensenii	0	0.34	34912	1505154	93.49	0.542
MAG01228	MG0277	UAB010	III	III-B	NorthAmer	Levyella_massiliensis	0	0.494	105102	1421827	95.73	0
MAG01229	MG0277	UAB010	III	III-B	NorthAmer	Prevotella_bivia	0	0.392	27660	2084678	98.26	1.632
MAG01230	MG0277	UAB010	III	III-B	NorthAmer	Peptostreptococcus_anaerobius	0	0.362	23509	1743376	99.3	1.398
MAG01231	MG0277	UAB010	III	III-B	NorthAmer	Dialister_sp001553355	0	0.392	41314	1369262	96.67	0
MAG01232	MG0277	UAB010	III	III-B	NorthAmer	Varibaculum_cambriense	0	0.536	11553	1656239	94.07	1.516
MAG01233	MG0277	UAB010	III	III-B	NorthAmer	Alloscardovia_omnicolens	0	0.468	250111	1703706	100	0
MAG01234	MG0277	UAB010	III	III-B	NorthAmer	Bulleidia_moorei	0	0.37	103359	1902519	98.91	0
MAG01235	MG0277	UAB010	III	III-B	NorthAmer	Finegoldia_magna	0	0.319	112209	1649107	99.39	0.203
MAG01236	MG0277	UAB010	III	III-B	NorthAmer	Fenollaria_massiliensis	0	0.346	40205	1465402	96.15	0
MAG01237	MG0277	UAB010	III	III-B	NorthAmer	Streptococcus_anginosus	1	0.387	95988	1794897	98.82	0.53
MAG01238	MG0277	UAB010	III	III-B	NorthAmer	Gemella_asaccharolytica	0	0.262	41699	1175832	95.02	0.736
MAG01239	MG0277	UAB010	III	III-B	NorthAmer	Anaerococcus_lactolyticus	0	0.35	110313	1901727	99.39	0.609
MAG01240	MG0277	UAB010	III	III-B	NorthAmer	Dialister_sp900541485	0	0.428	4290	1462872	79.07	1.635
MAG01241	MG0277	UAB010	III	III-B	NorthAmer	Berryella_sp900604965	0	0.61	123067	1686419	100	0
MAG01242	MG0277	UAB010	III	III-B	NorthAmer	Pauljensenia_turicensis	1	0.569	80732	1890608	97.16	0.47
MAG01243	MG0277	UAB010	III	III-B	NorthAmer	Sodaliphilus_spNov1	0	0.479	3168	2127496	88	5.745
MAG01244	MG0277	UAB010	III	III-B	NorthAmer	Anaerococcus_tetradius	0	0.349	88672	1729926	100	0.304
MAG01245	MG0277	UAB010	III	III-B	NorthAmer	Lactobacillus_iners	1	0.324	35720	1227450	96.19	0.66
MAG01246	MG0277	UAB010	III	III-B	NorthAmer	Prevotella_timonensis	0	0.422	34475	2721638	97.4	1.309
MAG01247	MG0277	UAB010	III	III-B	NorthAmer	Peptoniphilus_duerdenii	0	0.346	23345	1583618	98.13	1.048
MAG01248	MG0277	UAB010	III	III-B	NorthAmer	Anaerococcus_vaginalis	0	0.285	38533	1593468	98.17	0.762
MAG01249	MG0277	UAB010	III	III-B	NorthAmer	Olsenella_urininfantis	0	0.648	375036	1647324	100	0
MAG01250	MG0277	UAB010	III	III-B	NorthAmer	Olegusella_massiliensis	0	0.49	38271	1574342	98.38	0
MAG01251	MG1867	UAB010	I	I-B	NorthAmer	Prevotella_bivia	1	0.384	10330	2361004	91.76	2.56
MAG01252	MG1867	UAB010	I	I-B	NorthAmer	Megasphaera_lornae	0	0.47	3991	1577317	95.98	5.033
MAG01253	MG1867	UAB010	I	I-B	NorthAmer	Gardnerella_vaginalis	0	0.41	45645	1513410	93.92	0.719
MAG01254	MG1867	UAB010	I	I-B	NorthAmer	KA00274_sp902373515	1	0.422	26240	1513382	86.88	0.6
MAG01255	MG1867	UAB010	I	I-B	NorthAmer	Gardnerella_swidsinkii	1	0.421	91926	1503566	99.43	0.55
MAG01256	MG1867	UAB010	I	I-B	NorthAmer	Lactobacillus_iners	0	0.328	3097	959157	76.97	4.609
MAG01257	MG1867	UAB010	I	I-B	NorthAmer	Sneathia_vaginalis	0	0.291	3035	737417	79.4	0.322
MAG01258	MG0278	UAB010	I	I-A	NorthAmer	Lactobacillus_crispatus	1	0.367	19538	2300514	97.99	1.02
MAG01259	MG0279	UAB010	I	I-A	NorthAmer	Lactobacillus_crispatus	1	0.366	19339	2242115	97.99	0.09
MAG01260	MG0280	UAB011	II	II	NorthAmer	Prevotella_timonensis	0	0.425	20479	2875248	98.03	0
MAG01261	MG0280	UAB011	II	II	NorthAmer	Lactobacillus_gasseri	0	0.345	273702	1954341	99.22	0
MAG01262	MG0281	UAB011	II	II	NorthAmer	Lactobacillus_gasseri	0	0.345	335970	1984210	100	0.151
MAG01263	MG0281	UAB011	II	II	NorthAmer	Prevotella_timonensis	0	0.43	3041	2255493	79.13	1.828
MAG01264	MG1868	UAB011	II	II	NorthAmer	Peptoniphilus_harei	0	0.344	9509	1570786	87.64	0.874
MAG01265	MG1868	UAB011	II	II	NorthAmer	Gardnerella_swidsinkii	0	0.42	4605	1095294	73.89	2.589
MAG01266	MG1868	UAB011	II	II	NorthAmer	Lactobacillus_gasseri	0	0.346	489206	1906600	99.22	0
MAG01267	MG1869	UAB011	II	II	NorthAmer	Finegoldia_magna	0	0.315	30887	1707489	95.14	1.219
MAG01268	MG1869	UAB011	II	II	NorthAmer	Peptoniphilus_harei	0	0.346	42705	1613804	98.74	0.721
MAG01269	MG1869	UAB011	II	II	NorthAmer	Gardnerella_vaginalis_B	1	0.432	34588	1275582	87.92	0
MAG01270	MG1869	UAB011	II	II	NorthAmer	Prevotella_timonensis	0	0.424	24893	2906713	96.96	0.666
MAG01271	MG1869	UAB011	II	II	NorthAmer	Propionimicrobium_lymphophilum	1	0.561	27083	2001525	96.03	0.66
MAG01272	MG1869	UAB011	II	II	NorthAmer	Gardnerella_swidsinkii	0	0.419	259508	1562764	100	0
MAG01273	MG1869	UAB011	II	II	NorthAmer	Lactobacillus_gasseri	0	0.348	348389	2011891	99.22	0.581
MAG01274	MG1869	UAB011	II	II	NorthAmer	Anaerococcus_lactolyticus	0	0.358	21438	1602841	76.93	3.847
MAG01275	MG1870	UAB011	II	II	NorthAmer	Prevotella_timonensis	0	0.425	13192	2770137	94.61	0.455
MAG01276	MG1870	UAB011	II	II	NorthAmer	Gardnerella_swidsinkii	0	0.421	33107	1468986	99.28	0.456
MAG01277	MG1870	UAB011	II	II	NorthAmer	Lactobacillus_gasseri	0	0.348	348394	1809383	99.22	0
MAG01278	MG1870	UAB011	II	II	NorthAmer	Gardnerella_vaginalis_B	0	0.435	1814	1190626	77.97	8.898
MAG01279	MG1871	UAB013	IV-B	IV-B	NorthAmer	KA00274_sp902373515	1	0.42	149813	1531401	86.88	0
MAG01280	MG1871	UAB013	IV-B	IV-B	NorthAmer	Prevotella_amnii	0	0.355	32147	1969966	94.53	1.531
MAG01281	MG1871	UAB013	IV-B	IV-B	NorthAmer	Prevotella_bivia	0	0.392	61836	2045081	96.94	0.675
MAG01282	MG1871	UAB013	IV-B	IV-B	NorthAmer	Gardnerella_vaginalis_H	0	0.465	43590	1330148	84.56	2.651
MAG01283	MG1871	UAB013	IV-B	IV-B	NorthAmer	Berryella_sp001552935	1	0.471	5725	1492534	93.91	7.46
MAG01284	MG1871	UAB013	IV-B	IV-B	NorthAmer	Anaerococcus_tetradius	0	0.346	66457	1877894	100	0.304
MAG01285	MG1871	UAB013	IV-B	IV-B	NorthAmer	Gardnerella_swidsinkii	0	0.418	373346	1592283	100	0.091
MAG01286	MG1871	UAB013	IV-B	IV-B	NorthAmer	Sneathia_vaginalis	1	0.28	368877	1290946	98.88	0
MAG01287	MG1871	UAB013	IV-B	IV-B	NorthAmer	Megasphaera_lornae	0	0.465	37770	1552273	96.1	0.598
MAG01288	MG1871	UAB013	IV-B	IV-B	NorthAmer	Sneathia_sanguinegens	0	0.257	15392	975547	75	6.902
MAG01289	MG1871	UAB013	IV-B	IV-B	NorthAmer	Prevotella_sp000479005	0	0.461	17229	2356173	94.16	2.648
MAG01290	MG1871	UAB013	IV-B	IV-B	NorthAmer	Gardnerella_vaginalis	0	0.411	94216	1586977	98.03	0
MAG01291	MG1871	UAB013	IV-B	IV-B	NorthAmer	Gardnerella_piotii	0	0.424	26677	1174670	84.29	0.757
MAG01292	MG1872	UAB013	IV-B	IV-B	NorthAmer	Lactobacillus_crispatus	0	0.367	19533	1901738	97.24	0.222
MAG01293	MG1872	UAB013	IV-B	IV-B	NorthAmer	Fannyhessea_vaginae	1	0.425	500884	1446596	95.97	0
MAG01294	MG1872	UAB013	IV-B	IV-B	NorthAmer	Gardnerella_vaginalis_A	1	0.38	209618	1380116	90.04	0.45
MAG01295	MG1872	UAB013	IV-B	IV-B	NorthAmer	Gardnerella_vaginalis	0	0.407	62036	1495667	87.05	0.227
MAG01296	MG1872	UAB013	IV-B	IV-B	NorthAmer	Gardnerella_swidsinkii	0	0.42	64368	1163879	77.42	0.608
MAG01297	MG1872	UAB013	IV-B	IV-B	NorthAmer	Prevotella_bivia	0	0.387	5745	1589561	80.29	1.731
MAG01298	MG1872	UAB013	IV-B	IV-B	NorthAmer	KA00274_sp902373515	0	0.423	4504	1390140	79.25	7.127
MAG01299	MG1872	UAB013	IV-B	IV-B	NorthAmer	Gardnerella_vaginalis_H	0	0.465	88587	1179113	74.16	0.151
MAG01300	MG1872	UAB013	IV-B	IV-B	NorthAmer	Prevotella_amnii	1	0.353	31343	2251839	97.44	3.33
MAG01301	MG1872	UAB013	IV-B	IV-B	NorthAmer	Varibaculum_cambriense	0	0.524	8850	1569263	85.39	3.479
MAG01302	MG1872	UAB013	IV-B	IV-B	NorthAmer	Prevotella_disiens	0	0.391	7589	1651229	81.31	0.853
MAG01303	MG1872	UAB013	IV-B	IV-B	NorthAmer	Urinicoccus_massiliensis	0	0.446	9478	1461324	90.39	1.515
MAG01304	MG1872	UAB013	IV-B	IV-B	NorthAmer	Prevotella_timonensis	0	0.421	15487	2956311	96.91	2.297
MAG01305	MG1872	UAB013	IV-B	IV-B	NorthAmer	Anaerococcus_sp900258475	0	0.362	25374	1711786	70.62	0.304
MAG01306	MG1872	UAB013	IV-B	IV-B	NorthAmer	UBA629_sp005465875	0	0.311	147986	1450486	75.72	0
MAG01307	MG1872	UAB013	IV-B	IV-B	NorthAmer	Peptoniphilus_harei	0	0.341	8623	1700234	87.48	3.787
MAG01308	MG1872	UAB013	IV-B	IV-B	NorthAmer	Porphyromonas_sp001808555	0	0.565	8681	1821869	90.91	1.912
MAG01309	MG1873	UAB014	I	I-B	NorthAmer	Lactobacillus_mulieris	0	0.339	42702	1639649	97.02	0.885
MAG01310	MG1873	UAB014	I	I-B	NorthAmer	Prevotella_sp000479005	0	0.468	3020	2086342	78.28	8.069
MAG01311	MG1873	UAB014	I	I-B	NorthAmer	KA00274_sp902373515	0	0.421	72498	1569915	86.17	0.709
MAG01312	MG1873	UAB014	I	I-B	NorthAmer	Lactobacillus_crispatus	1	0.368	24849	2011929	98.54	0.74
MAG01313	MG1873	UAB014	I	I-B	NorthAmer	Gardnerella_swidsinkii	0	0.419	130128	1505282	100	0.205
MAG01314	MG1873	UAB014	I	I-B	NorthAmer	Gardnerella_vaginalis	1	0.412	58035	1615257	98.94	0.34
MAG01315	MG1873	UAB014	I	I-B	NorthAmer	Sneathia_vaginalis	1	0.282	30267	1297411	98.88	1.12
MAG01316	MG1874	UAB014	I	I-B	NorthAmer	Lactobacillus_iners	0	0.323	102451	1262129	99.41	0.442
MAG01317	MG1874	UAB014	I	I-B	NorthAmer	Gardnerella_swidsinkii	0	0.417	59052	1579500	99.88	0.395
MAG01318	MG1874	UAB014	I	I-B	NorthAmer	KA00274_sp902373515	0	0.421	14042	1407385	82.86	1.182
MAG01319	MG1874	UAB014	I	I-B	NorthAmer	Lactobacillus_crispatus	1	0.367	21549	2073282	99.03	0.09
MAG01320	MG1874	UAB014	I	I-B	NorthAmer	Sneathia_vaginalis	0	0.282	23838	1287603	97.75	0.561
MAG01321	MG1874	UAB014	I	I-B	NorthAmer	Gardnerella_vaginalis	0	0.412	25378	1560241	97.72	1.439
MAG01322	MG1875	UAB014	I	I-A	NorthAmer	Lactobacillus_iners	0	0.32	6756	928687	74.04	1.622
MAG01323	MG1875	UAB014	I	I-A	NorthAmer	Lactobacillus_crispatus	1	0.366	21549	2171054	99.03	0.09
MAG01324	MG0282	UAB015	IV-B	IV-B	NorthAmer	Megasphaera_lornae	0	0.472	7114	1513151	95.4	0.887
MAG01325	MG0282	UAB015	IV-B	IV-B	NorthAmer	Gardnerella_leopoldii	0	0.422	76843	1508692	99.94	0.456
MAG01326	MG0282	UAB015	IV-B	IV-B	NorthAmer	Lactobacillus_iners	0	0.339	2882	1084640	78.42	1.437
MAG01327	MG0283	UAB015	IV-B	IV-B	NorthAmer	Megasphaera_lornae	0	0.47	12143	1541764	97.9	0.054
MAG01328	MG0283	UAB015	IV-B	IV-B	NorthAmer	Gardnerella_vaginalis	1	0.425	5237	1373870	79.82	4.39
MAG01329	MG0283	UAB015	IV-B	IV-B	NorthAmer	Gardnerella_leopoldii	0	0.422	80892	1505479	99.49	0
MAG01330	MG0283	UAB015	IV-B	IV-B	NorthAmer	Prevotella_amnii	0	0.37	3338	1308112	70.43	0.45
MAG01331	MG0283	UAB015	IV-B	IV-B	NorthAmer	Fannyhessea_vaginae	0	0.432	2957	1041731	72.55	3.341
MAG01332	MG0283	UAB015	IV-B	IV-B	NorthAmer	Lactobacillus_iners	0	0.334	5150	1220538	84.11	0.765
MAG01333	MG0283	UAB015	IV-B	IV-B	NorthAmer	Berryella_sp001552935	0	0.473	2483	1113899	74.26	3.79
MAG01334	MG1876	UAB015	IV-B	IV-B	NorthAmer	Megasphaera_lornae	0	0.463	138107	1685118	100	0
MAG01335	MG1876	UAB015	IV-B	IV-B	NorthAmer	Gardnerella_vaginalis_A	0	0.372	13857	1319651	74	0
MAG01336	MG1876	UAB015	IV-B	IV-B	NorthAmer	Parvimonas_sp001552895	0	0.257	6007	1349606	87.77	4.085
MAG01337	MG1876	UAB015	IV-B	IV-B	NorthAmer	KA00274_sp902373515	0	0.423	28616	1396632	85.99	0
MAG01338	MG1876	UAB015	IV-B	IV-B	NorthAmer	Gardnerella_leopoldii	0	0.42	815056	1528760	100	0
MAG01339	MG1876	UAB015	IV-B	IV-B	NorthAmer	Lactobacillus_iners	1	0.323	161965	1184979	84.24	0
MAG01340	MG1876	UAB015	IV-B	IV-B	NorthAmer	Prevotella_amnii	1	0.344	16857	1393437	73.29	2.21
MAG01341	MG1876	UAB015	IV-B	IV-B	NorthAmer	Aerococcus_christensenii	0	0.391	286466	1537373	98.26	0
MAG01342	MG1876	UAB015	IV-B	IV-B	NorthAmer	Fannyhessea_massiliense	0	0.492	7570	1138340	79.53	0.342
MAG01343	MG1876	UAB015	IV-B	IV-B	NorthAmer	Fannyhessea_spNov3	0	0.5	150636	1413924	100	0
MAG01344	MG1876	UAB015	IV-B	IV-B	NorthAmer	Prevotella_spNov1	0	0.305	16016	1626268	88.16	1.137
MAG01345	MG1876	UAB015	IV-B	IV-B	NorthAmer	Fannyhessea_vaginae	0	0.426	16211	1241619	86.16	0.384
MAG01346	MG1876	UAB015	IV-B	IV-B	NorthAmer	Gardnerella_vaginalis_H	0	0.459	85416	1463037	94.73	0
MAG01347	MG1876	UAB015	IV-B	IV-B	NorthAmer	Dialister_sp001553355	0	0.393	16002	1367311	90.09	1.898
MAG01348	MG1877	UAB015	IV-B	IV-B	NorthAmer	Megasphaera_lornae	0	0.465	14392	1607214	98.46	0.553
MAG01349	MG1877	UAB015	IV-B	IV-B	NorthAmer	Gardnerella_leopoldii	0	0.42	171402	1534130	100	0
MAG01350	MG1877	UAB015	IV-B	IV-B	NorthAmer	Lactobacillus_iners	1	0.325	124769	1420439	97.29	0.44
MAG01351	MG0284	UAB015	IV-B	IV-B	NorthAmer	Prevotella_amnii	0	0.349	14667	1426526	76.26	1.013
MAG01352	MG0284	UAB015	IV-B	IV-B	NorthAmer	Gardnerella_leopoldii	0	0.421	62478	1491992	99.71	0.148
MAG01353	MG0284	UAB015	IV-B	IV-B	NorthAmer	Fannyhessea_vaginae	0	0.431	9027	1150583	84.13	0.806
MAG01354	MG0284	UAB015	IV-B	IV-B	NorthAmer	Megasphaera_lornae	0	0.463	87362	1602809	100	0
MAG01355	MG0284	UAB015	IV-B	IV-B	NorthAmer	Lactobacillus_iners	1	0.324	105143	1414899	98.75	0.44
MAG01356	MG1878	UAB017	IV-B	IV-B	NorthAmer	Peptoniphilus_vaginalis	0	0.343	67636	1815266	99.3	0.932
MAG01357	MG1878	UAB017	IV-B	IV-B	NorthAmer	Fannyhessea_massiliense	0	0.492	10299	1302978	96.23	0.585
MAG01358	MG1878	UAB017	IV-B	IV-B	NorthAmer	Peptoniphilus_lacrimalis	0	0.3	17038	1661122	96.5	0
MAG01359	MG1878	UAB017	IV-B	IV-B	NorthAmer	Mobiluncus_curtisii	0	0.556	2792	1891304	85.6	4.518
MAG01360	MG1878	UAB017	IV-B	IV-B	NorthAmer	Metamycoplasma_hominis	1	0.268	132867	660782	99.25	0
MAG01361	MG1878	UAB017	IV-B	IV-B	NorthAmer	Sneathia_vaginalis	1	0.282	146924	1306623	98.88	0
MAG01362	MG1878	UAB017	IV-B	IV-B	NorthAmer	Prevotella_timonensis	0	0.419	62448	2256857	91.48	0
MAG01363	MG1878	UAB017	IV-B	IV-B	NorthAmer	Sneathia_sanguinegens	1	0.266	65462	1373657	96.63	0.32
MAG01364	MG1878	UAB017	IV-B	IV-B	NorthAmer	Berryella_sp001552935	1	0.466	113531	1503392	96.98	0
MAG01365	MG1878	UAB017	IV-B	IV-B	NorthAmer	Prevotella_disiens	0	0.391	67033	2242923	96.64	0
MAG01366	MG1878	UAB017	IV-B	IV-B	NorthAmer	Prevotella_bivia	0	0.39	79937	2082930	98.62	0
MAG01367	MG1878	UAB017	IV-B	IV-B	NorthAmer	Gardnerella_vaginalis_A	1	0.379	71507	1534654	93.37	0.55
MAG01368	MG1878	UAB017	IV-B	IV-B	NorthAmer	Dialister_sp001553355	0	0.392	121586	1521958	96.74	0
MAG01369	MG1878	UAB017	IV-B	IV-B	NorthAmer	KA00274_sp902373515	1	0.42	160881	1533803	86.88	0
MAG01370	MG1878	UAB017	IV-B	IV-B	NorthAmer	Parvimonas_sp001552895	1	0.256	81917	1462802	96.19	0
MAG01371	MG1878	UAB017	IV-B	IV-B	NorthAmer	Gardnerella_piotii	0	0.427	24307	1322459	90.04	0.34
MAG01372	MG1878	UAB017	IV-B	IV-B	NorthAmer	Fannyhessea_spNov3	1	0.5	1365	988693	70.48	5.07
MAG01373	MG1878	UAB017	IV-B	IV-B	NorthAmer	Prevotella_sp000479005	0	0.461	38464	2646787	96.36	1.098
MAG01374	MG1878	UAB017	IV-B	IV-B	NorthAmer	Cryptobacteroides_spNov1	0	0.361	658933	1743645	94.76	0.238
MAG01375	MG1878	UAB017	IV-B	IV-B	NorthAmer	Gardnerella_vaginalis	0	0.411	166688	1615886	100	0
MAG01376	MG1878	UAB017	IV-B	IV-B	NorthAmer	Lactobacillus_iners	0	0.321	150199	1326651	99.41	0.589
MAG01377	MG1878	UAB017	IV-B	IV-B	NorthAmer	Megasphaera_lornae	0	0.467	182738	1660270	100	0
MAG01378	MG1878	UAB017	IV-B	IV-B	NorthAmer	Gemella_asaccharolytica	0	0.262	24223	1170599	93.09	0.552
MAG01379	MG1878	UAB017	IV-B	IV-B	NorthAmer	Gardnerella_swidsinkii	0	0.417	237251	1603714	100	0.091
MAG01380	MG1879	UAB017	IV-B	IV-B	NorthAmer	Fannyhessea_massiliense	0	0.493	8053	1239284	94.82	2.4
MAG01381	MG1879	UAB017	IV-B	IV-B	NorthAmer	Metamycoplasma_hominis	1	0.267	17490	619863	92.7	0
MAG01382	MG1879	UAB017	IV-B	IV-B	NorthAmer	Dialister_micraerophilus	0	0.35	10562	1180209	90.61	1.701
MAG01383	MG1879	UAB017	IV-B	IV-B	NorthAmer	Peptoniphilus_vaginalis	0	0.344	64203	1714993	98.6	0
MAG01384	MG1879	UAB017	IV-B	IV-B	NorthAmer	Sneathia_vaginalis	1	0.282	122545	1302026	98.88	0
MAG01385	MG1879	UAB017	IV-B	IV-B	NorthAmer	Prevotella_bivia	0	0.391	3426	1494672	76.55	2.122
MAG01386	MG1879	UAB017	IV-B	IV-B	NorthAmer	Gardnerella_vaginalis_A	0	0.378	31106	1318851	91.47	1.25
MAG01387	MG1879	UAB017	IV-B	IV-B	NorthAmer	Prevotella_timonensis	1	0.426	59752	2404545	77.61	5.52
MAG01388	MG1879	UAB017	IV-B	IV-B	NorthAmer	Sneathia_sanguinegens	1	0.265	91506	1368242	98.88	0.16
MAG01389	MG1879	UAB017	IV-B	IV-B	NorthAmer	Gardnerella_vaginalis	1	0.41	151246	1643512	99.32	0
MAG01390	MG1879	UAB017	IV-B	IV-B	NorthAmer	Berryella_sp001552935	0	0.466	136398	1494722	97.03	0.476
MAG01391	MG1879	UAB017	IV-B	IV-B	NorthAmer	Prevotella_disiens	0	0.399	53285	2996201	99.32	0.45
MAG01392	MG1879	UAB017	IV-B	IV-B	NorthAmer	Gardnerella_swidsinkii	0	0.42	224513	1526371	100	0.547
MAG01393	MG1879	UAB017	IV-B	IV-B	NorthAmer	Bulleidia_spNov1	0	0.299	14137	1193389	93.65	0
MAG01394	MG1879	UAB017	IV-B	IV-B	NorthAmer	Dialister_sp001553355	0	0.392	19161	1604713	95.79	0.865
MAG01395	MG1879	UAB017	IV-B	IV-B	NorthAmer	Gardnerella_piotii	0	0.425	22456	1276641	86.45	1.818
MAG01396	MG1879	UAB017	IV-B	IV-B	NorthAmer	KA00274_sp902373515	1	0.421	149813	1491873	86.88	0
MAG01397	MG1879	UAB017	IV-B	IV-B	NorthAmer	Fannyhessea_vaginae	1	0.419	10670	1216557	72	4.7
MAG01398	MG1879	UAB017	IV-B	IV-B	NorthAmer	Gemella_asaccharolytica	0	0.262	17798	1146829	93.02	0.736
MAG01399	MG1879	UAB017	IV-B	IV-B	NorthAmer	Cryptobacteroides_spNov1	0	0.362	279828	1773636	94.76	0.238
MAG01400	MG1879	UAB017	IV-B	IV-B	NorthAmer	Parvimonas_sp001552895	1	0.257	105052	1477866	96.19	0
MAG01401	MG1879	UAB017	IV-B	IV-B	NorthAmer	Megasphaera_lornae	0	0.467	181862	1673751	100	0
MAG01402	MG1880	UAB017	IV-B	IV-B	NorthAmer	Sneathia_sanguinegens	1	0.265	58642	1362051	98.88	0.16
MAG01403	MG1880	UAB017	IV-B	IV-B	NorthAmer	Peptoniphilus_vaginalis	0	0.343	58497	1769784	98.6	0.699
MAG01404	MG1880	UAB017	IV-B	IV-B	NorthAmer	Mobiluncus_curtisii	0	0.557	13272	1874205	95.57	1.445
MAG01405	MG1880	UAB017	IV-B	IV-B	NorthAmer	Fannyhessea_massiliense	0	0.496	15253	1108271	78.62	5.172
MAG01406	MG1880	UAB017	IV-B	IV-B	NorthAmer	Prevotella_sp000479005	0	0.459	127036	2724486	98.57	0.679
MAG01407	MG1880	UAB017	IV-B	IV-B	NorthAmer	Gardnerella_vaginalis	0	0.411	160047	1652259	100	0.606
MAG01408	MG1880	UAB017	IV-B	IV-B	NorthAmer	Sneathia_vaginalis	0	0.286	122545	1362339	98.87	0
MAG01409	MG1880	UAB017	IV-B	IV-B	NorthAmer	Megasphaera_lornae	0	0.467	223282	1695870	100	0
MAG01410	MG1880	UAB017	IV-B	IV-B	NorthAmer	Lactobacillus_iners	0	0.323	71664	1483703	99.41	1.909
MAG01411	MG1880	UAB017	IV-B	IV-B	NorthAmer	Gardnerella_swidsinkii	0	0.416	375433	1660677	100	0.091
MAG01412	MG1880	UAB017	IV-B	IV-B	NorthAmer	Berryella_sp001552935	1	0.466	138171	1578306	98.59	0
MAG01413	MG1880	UAB017	IV-B	IV-B	NorthAmer	Dialister_sp001553355	0	0.391	27307	1523487	93.48	1.639
MAG01414	MG1880	UAB017	IV-B	IV-B	NorthAmer	Gardnerella_vaginalis_A	1	0.382	119624	1900668	98.22	6.56
MAG01415	MG1880	UAB017	IV-B	IV-B	NorthAmer	Prevotella_disiens	0	0.391	56632	2208404	94.25	0.45
MAG01416	MG1880	UAB017	IV-B	IV-B	NorthAmer	Prevotella_bivia	1	0.391	67681	2606714	99.66	2.2
MAG01417	MG1880	UAB017	IV-B	IV-B	NorthAmer	Gemella_asaccharolytica	0	0.262	11890	1085128	83.51	1.519
MAG01418	MG1880	UAB017	IV-B	IV-B	NorthAmer	KA00274_sp902373515	1	0.42	160881	1576106	86.88	0
MAG01419	MG1880	UAB017	IV-B	IV-B	NorthAmer	Parvimonas_sp001552895	1	0.256	75958	1466991	96.19	0
MAG01420	MG1880	UAB017	IV-B	IV-B	NorthAmer	Fannyhessea_vaginae	1	0.424	31636	1267378	83.56	0
MAG01421	MG1880	UAB017	IV-B	IV-B	NorthAmer	Cryptobacteroides_spNov1	0	0.363	259730	1974015	94.76	0.238
MAG01422	MG1881	UAB017	IV-B	IV-B	NorthAmer	Peptoniphilus_lacrimalis	0	0.299	82510	1744824	99.3	0
MAG01423	MG1881	UAB017	IV-B	IV-B	NorthAmer	Gardnerella_swidsinkii	0	0.418	205237	1543010	100	0.091
MAG01424	MG1881	UAB017	IV-B	IV-B	NorthAmer	Berryella_sp001552935	0	0.466	81342	1466404	96.51	0
MAG01425	MG1881	UAB017	IV-B	IV-B	NorthAmer	Prevotella_sp000479005	1	0.458	96649	2694376	98.29	0
MAG01426	MG1881	UAB017	IV-B	IV-B	NorthAmer	Gardnerella_vaginalis	0	0.411	67083	1571553	98.21	0
MAG01427	MG1881	UAB017	IV-B	IV-B	NorthAmer	Metamycoplasma_hominis	1	0.268	132867	660818	99.25	0
MAG01428	MG1881	UAB017	IV-B	IV-B	NorthAmer	Dialister_sp001553355	0	0.392	114106	1581334	96.11	0
MAG01429	MG1881	UAB017	IV-B	IV-B	NorthAmer	Megasphaera_lornae	0	0.467	181862	1679206	100	0
MAG01430	MG1881	UAB017	IV-B	IV-B	NorthAmer	Peptoniphilus_vaginalis	0	0.342	69311	1818011	99.3	0.699
MAG01431	MG1881	UAB017	IV-B	IV-B	NorthAmer	Gemella_asaccharolytica	1	0.265	50648	1262889	93.55	0.83
MAG01432	MG1881	UAB017	IV-B	IV-B	NorthAmer	Fannyhessea_vaginae	0	0.425	29205	1358250	92.58	0.806
MAG01433	MG1881	UAB017	IV-B	IV-B	NorthAmer	Anaerococcus_tetradius	0	0.347	11930	1738479	93.43	1.219
MAG01434	MG1881	UAB017	IV-B	IV-B	NorthAmer	Prevotella_disiens	0	0.393	58722	2297030	97.97	0
MAG01435	MG1881	UAB017	IV-B	IV-B	NorthAmer	Fannyhessea_massiliense	0	0.488	111389	1417753	100	0
MAG01436	MG1881	UAB017	IV-B	IV-B	NorthAmer	Bulleidia_spNov1	0	0.3	9195	1175726	91.42	2.38
MAG01437	MG1881	UAB017	IV-B	IV-B	NorthAmer	Prevotella_timonensis	0	0.424	49812	2567405	96.1	0.571
MAG01438	MG1881	UAB017	IV-B	IV-B	NorthAmer	Parvimonas_sp001552895	1	0.256	119208	1466534	96.19	0
MAG01439	MG1881	UAB017	IV-B	IV-B	NorthAmer	Sneathia_sanguinegens	1	0.265	84856	1356076	98.88	0.16
MAG01440	MG1881	UAB017	IV-B	IV-B	NorthAmer	Dialister_micraerophilus	0	0.363	3774	1244496	70.97	8.118
MAG01441	MG1881	UAB017	IV-B	IV-B	NorthAmer	Lactobacillus_iners	0	0.322	118119	1319776	99.41	0.442
MAG01442	MG1881	UAB017	IV-B	IV-B	NorthAmer	Cryptobacteroides_spNov1	0	0.36	265472	1701492	94.76	0.238
MAG01443	MG1881	UAB017	IV-B	IV-B	NorthAmer	Mobiluncus_curtisii	0	0.556	15521	2013345	96.13	2.406
MAG01444	MG1881	UAB017	IV-B	IV-B	NorthAmer	Prevotella_bivia	1	0.39	82675	2015591	96.96	0
MAG01445	MG1881	UAB017	IV-B	IV-B	NorthAmer	Sneathia_vaginalis	1	0.282	148025	1297469	98.88	0
MAG01446	MG1881	UAB017	IV-B	IV-B	NorthAmer	KA00274_sp902373515	1	0.42	160881	1530194	86.88	0
MAG01447	MG1881	UAB017	IV-B	IV-B	NorthAmer	Gardnerella_vaginalis_A	1	0.38	57256	1524094	98.07	1.36
MAG01448	MG1882	UAB021	IV-A	IV-A	NorthAmer	Prevotella_spNov3	0	0.487	11035	1901227	87.32	2.008
MAG01449	MG1882	UAB021	IV-A	IV-A	NorthAmer	Porphyromonas_uenonis	0	0.534	13619	1719963	85.4	2.515
MAG01450	MG1882	UAB021	IV-A	IV-A	NorthAmer	Megasphaera_lornae	0	0.471	15828	1389952	96.8	1.197
MAG01451	MG1882	UAB021	IV-A	IV-A	NorthAmer	Mobiluncus_curtisii	0	0.555	97263	2180601	100	1.461
MAG01452	MG1882	UAB021	IV-A	IV-A	NorthAmer	Prevotella_amnii	0	0.352	24244	1886956	95.29	0.506
MAG01453	MG1882	UAB021	IV-A	IV-A	NorthAmer	UBA629_sp005465875	0	0.31	126376	1569416	76.2	0
MAG01454	MG1882	UAB021	IV-A	IV-A	NorthAmer	Mobiluncus_mulieris	0	0.551	250520	2454567	99.52	0.947
MAG01455	MG1882	UAB021	IV-A	IV-A	NorthAmer	Mageeibacillus_indolicus	0	0.444	197011	1714231	93.73	0.709
MAG01456	MG1882	UAB021	IV-A	IV-A	NorthAmer	Olegusella_massiliensis	0	0.488	398144	1795509	100	0
MAG01457	MG1882	UAB021	IV-A	IV-A	NorthAmer	Stomatobaculum_sp002892395	0	0.516	397482	2053604	96.62	0.632
MAG01458	MG1882	UAB021	IV-A	IV-A	NorthAmer	Eubacterium_spNov1	0	0.395	65370	1870980	94.23	0.741
MAG01459	MG1882	UAB021	IV-A	IV-A	NorthAmer	Fannyhessea_spNov3	0	0.503	84497	1109591	85.48	0.921
MAG01460	MG1882	UAB021	IV-A	IV-A	NorthAmer	Gardnerella_vaginalis_B	1	0.423	49589	1007758	76.48	0.11
MAG01461	MG1882	UAB021	IV-A	IV-A	NorthAmer	Gardnerella_vaginalis_D	0	0.434	37923	1142740	73.87	0.456
MAG01462	MG1882	UAB021	IV-A	IV-A	NorthAmer	Bulleidia_spNov1	0	0.302	5386	1719894	87.92	2.278
MAG01463	MG1882	UAB021	IV-A	IV-A	NorthAmer	Peptoniphilus_duerdenii	0	0.345	9902	1644618	86.71	0
MAG01464	MG1882	UAB021	IV-A	IV-A	NorthAmer	Gardnerella_sp003585845	0	0.423	45598	1305983	88.82	2.739
MAG01465	MG1882	UAB021	IV-A	IV-A	NorthAmer	Prevotella_timonensis	0	0.419	49756	2841029	97.5	0.119
MAG01466	MG1882	UAB021	IV-A	IV-A	NorthAmer	KA00274_sp902373515	1	0.422	352527	1528872	86.88	0
MAG01467	MG1882	UAB021	IV-A	IV-A	NorthAmer	Slackia_exigua	0	0.624	239649	1909757	100	0
MAG01468	MG1882	UAB021	IV-A	IV-A	NorthAmer	Peptoniphilus_vaginalis	0	0.343	80757	1771315	99.3	0
MAG01469	MG1882	UAB021	IV-A	IV-A	NorthAmer	Gardnerella_vaginalis_F	0	0.406	75525	1546103	97.6	0.53
MAG01470	MG1882	UAB021	IV-A	IV-A	NorthAmer	Peptococcus_niger	1	0.5	132831	1829186	80.54	0.68
MAG01471	MG1882	UAB021	IV-A	IV-A	NorthAmer	Gardnerella_vaginalis_F	0	0.438	255364	1610612	99.5	0.606
MAG01472	MG1882	UAB021	IV-A	IV-A	NorthAmer	Prevotella_sp000758925	0	0.493	71228	2366762	97.98	1.295
MAG01473	MG1882	UAB021	IV-A	IV-A	NorthAmer	Parvimonas_sp001552895	1	0.258	76910	1563528	94.97	5.49
MAG01474	MG1882	UAB021	IV-A	IV-A	NorthAmer	Gardnerella_vaginalis_C	0	0.433	40397	1324402	89.38	0.511
MAG01475	MG1882	UAB021	IV-A	IV-A	NorthAmer	Megasphaera_hutchinsoni	0	0.383	8867	1259601	81.34	1.252
MAG01476	MG1882	UAB021	IV-A	IV-A	NorthAmer	Fannyhessea_vaginae	0	0.428	38083	1461352	97.17	2.855
MAG01477	MG1882	UAB021	IV-A	IV-A	NorthAmer	Peptostreptococcus_sp000758885	0	0.371	39762	1715835	97.9	0
MAG01478	MG1882	UAB021	IV-A	IV-A	NorthAmer	Peptostreptococcus_anaerobius	0	0.359	64420	1850279	100	0
MAG01479	MG1882	UAB021	IV-A	IV-A	NorthAmer	Peptoniphilus_lacrimalis	0	0.302	95559	1782502	99.3	0
MAG01480	MG0285	UAB021	IV-B	IV-B	NorthAmer	Gardnerella_vaginalis_F	0	0.437	179066	1619300	99.5	3.08
MAG01481	MG0285	UAB021	IV-B	IV-B	NorthAmer	Megasphaera_lornae	0	0.473	7776	1219641	86.57	1.042
MAG01482	MG0285	UAB021	IV-B	IV-B	NorthAmer	Mobiluncus_mulieris	0	0.551	55120	2388690	99.52	1.105
MAG01483	MG0285	UAB021	IV-B	IV-B	NorthAmer	Prevotella_spNov3	1	0.478	82280	2615896	99.11	0
MAG01484	MG0285	UAB021	IV-B	IV-B	NorthAmer	Mageeibacillus_indolicus	0	0.451	14739	1524849	90.18	0.709
MAG01485	MG0285	UAB021	IV-B	IV-B	NorthAmer	UBA629_sp005465875	1	0.312	25432	1279278	75.44	0
MAG01486	MG0285	UAB021	IV-B	IV-B	NorthAmer	Porphyromonas_uenonis	0	0.531	131624	2017825	99.92	0.314
MAG01487	MG0285	UAB021	IV-B	IV-B	NorthAmer	Prevotella_amnii	0	0.366	13318	2098473	87.8	0.168
MAG01488	MG0285	UAB021	IV-B	IV-B	NorthAmer	Prevotella_sp000758925	0	0.5	17681	2115632	95.59	1.061
MAG01489	MG1883	UAB021	IV-A	IV-A	NorthAmer	Dialister_micraerophilus	0	0.352	37061	1219014	97.42	0.993
MAG01490	MG1883	UAB021	IV-A	IV-A	NorthAmer	Prevotella_amnii	0	0.352	45476	1885845	90.65	0.018
MAG01491	MG1883	UAB021	IV-A	IV-A	NorthAmer	Olegusella_massiliensis	0	0.488	4608	1317038	74.11	1.276
MAG01492	MG1883	UAB021	IV-A	IV-A	NorthAmer	Peptostreptococcus_anaerobius	0	0.36	65865	1786841	100	0
MAG01493	MG1883	UAB021	IV-A	IV-A	NorthAmer	Fannyhessea_spNov3	0	0.5	62259	1340867	100	0.403
MAG01494	MG1883	UAB021	IV-A	IV-A	NorthAmer	Gardnerella_vaginalis_D	0	0.433	32001	1230038	82.94	0
MAG01495	MG1883	UAB021	IV-A	IV-A	NorthAmer	Anaerococcus_tetradius	0	0.346	21765	1956654	98.88	0.914
MAG01496	MG1883	UAB021	IV-A	IV-A	NorthAmer	Eubacterium_spNov1	0	0.394	184790	1978491	94.92	0.626
MAG01497	MG1883	UAB021	IV-A	IV-A	NorthAmer	UBA629_sp005465875	0	0.311	94639	1576215	76.2	0
MAG01498	MG1883	UAB021	IV-A	IV-A	NorthAmer	Gardnerella_vaginalis_B	0	0.435	39387	1281415	91.06	0.681
MAG01499	MG1883	UAB021	IV-A	IV-A	NorthAmer	Prevotella_spNov3	1	0.475	138400	2767592	98.93	0.71
MAG01500	MG1883	UAB021	IV-A	IV-A	NorthAmer	Bulleidia_spNov1	0	0.301	23132	1239295	97.14	0
MAG01501	MG1883	UAB021	IV-A	IV-A	NorthAmer	Dialister_sp001553355	0	0.387	4172	1493803	81.1	5.221
MAG01502	MG1883	UAB021	IV-A	IV-A	NorthAmer	Megasphaera_lornae	0	0.467	48872	1498489	100	0.054
MAG01503	MG1883	UAB021	IV-A	IV-A	NorthAmer	Peptococcus_niger	0	0.501	96628	1815822	80.43	1.19
MAG01504	MG1883	UAB021	IV-A	IV-A	NorthAmer	Megasphaera_hutchinsoni	0	0.388	72680	1502180	100	0
MAG01505	MG1883	UAB021	IV-A	IV-A	NorthAmer	Prevotella_timonensis	0	0.421	43624	2595563	95.71	0.535
MAG01506	MG1883	UAB021	IV-A	IV-A	NorthAmer	KA00274_sp902373515	1	0.422	161258	1542740	86.88	0
MAG01507	MG1883	UAB021	IV-A	IV-A	NorthAmer	Stomatobaculum_sp002892395	0	0.517	403754	2081976	96.62	0.632
MAG01508	MG1883	UAB021	IV-A	IV-A	NorthAmer	Mobiluncus_curtisii	0	0.555	58293	2180613	100	1.619
MAG01509	MG1883	UAB021	IV-A	IV-A	NorthAmer	Mageeibacillus_indolicus	0	0.443	180169	1725352	93.73	0.709
MAG01510	MG1883	UAB021	IV-A	IV-A	NorthAmer	Gardnerella_vaginalis_A	0	0.378	105595	1465350	97.3	0.454
MAG01511	MG1883	UAB021	IV-A	IV-A	NorthAmer	Gardnerella_vaginalis_F	0	0.406	409801	1590495	98.28	0
MAG01512	MG1883	UAB021	IV-A	IV-A	NorthAmer	Cryptobacteroides_spNov1	0	0.359	51451	1592367	91.74	0.238
MAG01513	MG1883	UAB021	IV-A	IV-A	NorthAmer	Berryella_sp001552935	0	0.466	2082	1214121	75.41	5.511
MAG01514	MG1883	UAB021	IV-A	IV-A	NorthAmer	Levyella_massiliensis	1	0.498	3354	1481460	86.93	6.27
MAG01515	MG1883	UAB021	IV-A	IV-A	NorthAmer	Nanoperiomorbus_sp004136275	0	0.48	38042	715603	84.48	6.3
MAG01516	MG1883	UAB021	IV-A	IV-A	NorthAmer	Prevotella_sp000758925	0	0.499	24811	2200628	91.06	6.165
MAG01517	MG1883	UAB021	IV-A	IV-A	NorthAmer	Parvimonas_sp001552895	1	0.257	61562	1492797	94.97	0
MAG01518	MG1883	UAB021	IV-A	IV-A	NorthAmer	Peptoniphilus_lacrimalis	0	0.302	131335	1805708	99.3	0
MAG01519	MG1883	UAB021	IV-A	IV-A	NorthAmer	Gardnerella_vaginalis_C	0	0.437	165328	1295303	83.03	0.454
MAG01520	MG1883	UAB021	IV-A	IV-A	NorthAmer	Gardnerella_vaginalis_F	0	0.434	231514	1118102	72.23	0
MAG01521	MG1883	UAB021	IV-A	IV-A	NorthAmer	Mobiluncus_mulieris	0	0.551	131166	2403807	99.05	0.947
MAG01522	MG0287	UAB021	IV-A	IV-A	NorthAmer	Mobiluncus_mulieris	0	0.553	64069	2211026	99.52	0.947
MAG01523	MG0287	UAB021	IV-A	IV-A	NorthAmer	Megasphaera_lornae	0	0.474	3799	1430203	93.76	4.274
MAG01524	MG0287	UAB021	IV-A	IV-A	NorthAmer	Mageeibacillus_indolicus	0	0.456	8477	1358578	79.55	0.709
MAG01525	MG0287	UAB021	IV-A	IV-A	NorthAmer	Porphyromonas_uenonis	0	0.532	79691	1993491	99.92	0.628
MAG01526	MG0287	UAB021	IV-A	IV-A	NorthAmer	UBA629_sp005465875	0	0.313	16766	1490999	72.89	0.724
MAG01527	MG0287	UAB021	IV-A	IV-A	NorthAmer	Fannyhessea_massiliense	0	0.494	15891	1270839	91.11	0.806
MAG01528	MG0287	UAB021	IV-A	IV-A	NorthAmer	Prevotella_spNov3	0	0.476	139650	2727733	98.75	0
MAG01529	MG0287	UAB021	IV-A	IV-A	NorthAmer	Prevotella_sp000758925	1	0.508	4423	2198677	86.54	7.85
MAG01530	MG1884	UAB022	IV-B	IV-B	NorthAmer	UBA629_sp005465875	1	0.312	249955	1504070	76.21	0.16
MAG01531	MG1884	UAB022	IV-B	IV-B	NorthAmer	Gardnerella_vaginalis_D	1	0.431	42185	1530847	96.99	3.42
MAG01532	MG1884	UAB022	IV-B	IV-B	NorthAmer	Fannyhessea_vaginae	0	0.423	54079	1480787	99.32	0
MAG01533	MG1884	UAB022	IV-B	IV-B	NorthAmer	Berryella_sp001552935	0	0.464	21691	1518620	95.93	1.881
MAG01534	MG1884	UAB022	IV-B	IV-B	NorthAmer	KA00274_sp902373515	0	0.426	46336	1461685	87.58	0.709
MAG01535	MG1884	UAB022	IV-B	IV-B	NorthAmer	Prevotella_timonensis	0	0.42	57257	2756954	98.57	0.119
MAG01536	MG1884	UAB022	IV-B	IV-B	NorthAmer	Gardnerella_piotii	0	0.426	17257	1334499	94.33	1.568
MAG01537	MG1884	UAB022	IV-B	IV-B	NorthAmer	Arcanobacterium_sp000758825	1	0.555	1352	1149816	71.16	7.668
MAG01538	MG1884	UAB022	IV-B	IV-B	NorthAmer	Parvimonas_sp001552895	0	0.255	32685	1404173	93.75	0
MAG01539	MG1884	UAB022	IV-B	IV-B	NorthAmer	Gardnerella_vaginalis_C	0	0.434	102835	1545731	98.33	0.454
MAG01540	MG1884	UAB022	IV-B	IV-B	NorthAmer	Gardnerella_vaginalis_A	0	0.377	253920	1235888	80.11	0.227
MAG01541	MG1884	UAB022	IV-B	IV-B	NorthAmer	Megasphaera_hutchinsoni	0	0.387	54935	1506174	99.4	1.796
MAG01542	MG1884	UAB022	IV-B	IV-B	NorthAmer	Megasphaera_lornae	1	0.467	41482	1533652	97.41	0
MAG01543	MG1884	UAB022	IV-B	IV-B	NorthAmer	Porphyromonas_uenonis	0	0.525	7028	2031575	95.07	2.62
MAG01544	MG1884	UAB022	IV-B	IV-B	NorthAmer	Prevotella_spNov3	0	0.477	47122	2745963	98.57	0.357
MAG01545	MG1884	UAB022	IV-B	IV-B	NorthAmer	Sneathia_vaginalis	0	0.285	5315	814273	73.78	1.367
MAG01546	MG1885	UAB022	IV-B	IV-B	NorthAmer	Gardnerella_swidsinkii	1	0.417	205486	1637642	97.88	0.09
MAG01547	MG1885	UAB022	IV-B	IV-B	NorthAmer	Mobiluncus_mulieris	0	0.553	2073	2149234	82.17	6.839
MAG01548	MG1885	UAB022	IV-B	IV-B	NorthAmer	Lactobacillus_iners	0	0.323	72605	1362989	99.41	0.619
MAG01549	MG1885	UAB022	IV-B	IV-B	NorthAmer	Megasphaera_lornae	0	0.467	7696	1274313	89.5	2.214
MAG01550	MG1885	UAB022	IV-B	IV-B	NorthAmer	Prevotella_spNov3	0	0.479	53541	2504583	97.96	0.357
MAG01551	MG1885	UAB022	IV-B	IV-B	NorthAmer	Sneathia_vaginalis	1	0.283	22696	1273485	98.88	0.11
MAG01552	MG1885	UAB022	IV-B	IV-B	NorthAmer	UBA629_sp005465875	1	0.312	71311	1500675	76.21	0
MAG01553	MG1885	UAB022	IV-B	IV-B	NorthAmer	Prevotella_amnii	0	0.357	71455	2115627	99.66	0.405
MAG01554	MG1885	UAB022	IV-B	IV-B	NorthAmer	Gardnerella_vaginalis_E	0	0.438	125538	1256795	84.05	1.818
MAG01555	MG1885	UAB022	IV-B	IV-B	NorthAmer	Sneathia_sanguinegens	1	0.265	7853	1103521	89.33	1.89
MAG01556	MG1886	UAB022	IV-B	IV-B	NorthAmer	UBA629_sp005465875	0	0.313	16167	1479456	70.45	5.595
MAG01557	MG1886	UAB022	IV-B	IV-B	NorthAmer	KA00274_sp902373515	0	0.423	3652	1482665	72.13	9.338
MAG01558	MG1886	UAB022	IV-B	IV-B	NorthAmer	Megasphaera_lornae	0	0.47	3676	1205455	86.72	5.264
MAG01559	MG1886	UAB022	IV-B	IV-B	NorthAmer	Gardnerella_swidsinkii	0	0.418	1498006	1660253	99.93	0.091
MAG01560	MG1886	UAB022	IV-B	IV-B	NorthAmer	Prevotella_spNov3	1	0.478	37881	2739714	98.81	0.71
MAG01561	MG1886	UAB022	IV-B	IV-B	NorthAmer	Lactobacillus_iners	0	0.32	8937	1068704	80.96	1.798
MAG01562	MG0289	UAB022	IV-B	IV-B	NorthAmer	Gardnerella_vaginalis_F	0	0.406	31237	1693492	94.04	3.232
MAG01563	MG0289	UAB022	IV-B	IV-B	NorthAmer	Berryella_sp001552935	0	0.464	15519	1065100	80.08	1.612
MAG01564	MG0289	UAB022	IV-B	IV-B	NorthAmer	Fannyhessea_spNov3	0	0.507	2100	942111	71.58	4.447
MAG01565	MG0289	UAB022	IV-B	IV-B	NorthAmer	Fannyhessea_massiliense	0	0.496	2095	1080791	78.42	2.492
MAG01566	MG0289	UAB022	IV-B	IV-B	NorthAmer	Megasphaera_lornae	0	0.47	29492	1455611	98.8	0
MAG01567	MG0289	UAB022	IV-B	IV-B	NorthAmer	Lactobacillus_iners	0	0.322	13061	1133527	95.4	2.514
MAG01568	MG0289	UAB022	IV-B	IV-B	NorthAmer	Prevotella_spNov3	0	0.476	20189	2939862	95.28	1.279
MAG01569	MG0289	UAB022	IV-B	IV-B	NorthAmer	KA00274_sp902373515	1	0.422	46584	1462079	87.59	0.35
MAG01570	MG0289	UAB022	IV-B	IV-B	NorthAmer	Prevotella_sp000758925	0	0.498	23108	2105613	94.89	0.337
MAG01571	MG0289	UAB022	IV-B	IV-B	NorthAmer	UBA629_sp005465875	0	0.312	12414	1380114	70.03	0.161
MAG01572	MG0289	UAB022	IV-B	IV-B	NorthAmer	Fannyhessea_vaginae	0	0.428	41686	1410420	99.19	0.268
MAG01573	MG0289	UAB022	IV-B	IV-B	NorthAmer	Megasphaera_hutchinsoni	0	0.386	13049	1296217	93.41	0
MAG01574	MG1887	UAB023	IV-B	IV-B	NorthAmer	Gardnerella_vaginalis	0	0.413	106894	1562003	99.77	0.227
MAG01575	MG1887	UAB023	IV-B	IV-B	NorthAmer	Peptostreptococcus_sp000758885	0	0.371	42433	1592804	98.6	0
MAG01576	MG1887	UAB023	IV-B	IV-B	NorthAmer	Aerococcus_christensenii	0	0.392	8746	1315424	85.72	1.373
MAG01577	MG1887	UAB023	IV-B	IV-B	NorthAmer	Gardnerella_vaginalis_F	1	0.439	243422	1559314	99.05	0.68
MAG01578	MG1887	UAB023	IV-B	IV-B	NorthAmer	UBA629_sp005465875	1	0.313	209886	1605210	76.21	0
MAG01579	MG1887	UAB023	IV-B	IV-B	NorthAmer	Gardnerella_vaginalis_A	0	0.378	67152	1436322	94.48	0.454
MAG01580	MG1887	UAB023	IV-B	IV-B	NorthAmer	Mageeibacillus_indolicus	0	0.458	2237	1366585	73.16	7.185
MAG01581	MG1887	UAB023	IV-B	IV-B	NorthAmer	Fannyhessea_spNov3	0	0.499	53054	1242454	87.76	0
MAG01582	MG1887	UAB023	IV-B	IV-B	NorthAmer	Anaerococcus_tetradius	0	0.351	11904	1245637	71.04	0.609
MAG01583	MG1887	UAB023	IV-B	IV-B	NorthAmer	Gemella_asaccharolytica	1	0.265	107315	1236827	95.03	0.55
MAG01584	MG1887	UAB023	IV-B	IV-B	NorthAmer	Prevotella_amnii	0	0.362	94805	2288706	99.66	0.844
MAG01585	MG1887	UAB023	IV-B	IV-B	NorthAmer	Fannyhessea_massiliense	0	0.484	81915	1483227	100	0
MAG01586	MG1887	UAB023	IV-B	IV-B	NorthAmer	Proteus_miirabilis	1	0.384	39700	3890137	95.41	1.08
MAG01587	MG1887	UAB023	IV-B	IV-B	NorthAmer	Peptoniphilus_lacrimalis	0	0.297	36512	1209667	79.37	1.048
MAG01588	MG1887	UAB023	IV-B	IV-B	NorthAmer	Berryella_sp001552935	1	0.5	11633	1378339	90.62	1.15
MAG01589	MG1888	UAB023	IV-B	IV-B	NorthAmer	Anaerococcus_tetradius	0	0.344	82856	1819622	100	1.829
MAG01590	MG1888	UAB023	IV-B	IV-B	NorthAmer	Porphyromonas_uenonis	0	0.533	22742	1936118	98.13	0.157
MAG01591	MG1888	UAB023	IV-B	IV-B	NorthAmer	Gardnerella_vaginalis_F	0	0.438	76979	1609914	99.5	1.515
MAG01592	MG1888	UAB023	IV-B	IV-B	NorthAmer	UBA629_sp005465875	0	0.311	62149	1650260	75.24	0
MAG01593	MG1888	UAB023	IV-B	IV-B	NorthAmer	Peptostreptococcus_anaerobius	0	0.367	4856	1018337	71.33	0.839
MAG01594	MG1888	UAB023	IV-B	IV-B	NorthAmer	Mobiluncus_mulieris	0	0.552	133734	2413664	99.52	0.947
MAG01595	MG1888	UAB023	IV-B	IV-B	NorthAmer	Prevotella_timonensis	0	0.423	6521	1916471	73.76	1.136
MAG01596	MG1888	UAB023	IV-B	IV-B	NorthAmer	Fusobacterium_gonidiaformans	0	0.327	3499	1390374	88.2	0.561
MAG01597	MG1888	UAB023	IV-B	IV-B	NorthAmer	Mageeibacillus_indolicus	0	0.446	36904	1659700	93.73	3.073
MAG01598	MG1889	UAB023	IV-B	IV-B	NorthAmer	Streptococcus_agalactiae	0	0.351	18907	1927992	92.55	0.608
MAG01599	MG1889	UAB023	IV-B	IV-B	NorthAmer	Gardnerella_vaginalis_F	1	0.439	247366	1556095	99.05	0.45
MAG01600	MG1889	UAB023	IV-B	IV-B	NorthAmer	Anaerococcus_tetradius	0	0.343	19380	1839208	93.22	0.609
MAG01601	MG1889	UAB023	IV-B	IV-B	NorthAmer	Gardnerella_vaginalis	0	0.412	27129	1287972	83.76	0.454
MAG01602	MG1889	UAB023	IV-B	IV-B	NorthAmer	Gardnerella_vaginalis_B	0	0.434	74521	1448283	97.95	0.34
MAG01603	MG1889	UAB023	IV-B	IV-B	NorthAmer	Prevotella_amnii	0	0.36	79416	2260733	98.98	0.619
MAG01604	MG1890	UAB025	IV-B	IV-B	NorthAmer	Gardnerella_piotii	0	0.422	438387	1564052	99.69	0
MAG01605	MG1890	UAB025	IV-B	IV-B	NorthAmer	Anaerococcus_tetradius	0	0.347	99267	1743415	100	0
MAG01606	MG1890	UAB025	IV-B	IV-B	NorthAmer	Lactobacillus_iners	0	0.32	11973	1229113	89.8	2.83
MAG01607	MG1890	UAB025	IV-B	IV-B	NorthAmer	Gardnerella_vaginalis	0	0.409	82526	1625778	93.89	0.101
MAG01608	MG1890	UAB025	IV-B	IV-B	NorthAmer	Prevotella_bivia	0	0.39	34937	1991171	96.93	0.225
MAG01609	MG1890	UAB025	IV-B	IV-B	NorthAmer	Mobiluncus_mulieris	0	0.553	5795	2269780	94.69	3.475
MAG01610	MG1890	UAB025	IV-B	IV-B	NorthAmer	Aerococcus_christensenii	0	0.39	79151	1534322	97.16	0
MAG01611	MG1890	UAB025	IV-B	IV-B	NorthAmer	Gardnerella_swidsinkii	1	0.418	7738	1122553	75.69	2.03
MAG01612	MG1890	UAB025	IV-B	IV-B	NorthAmer	Lactobacillus_crispatus	0	0.37	27398	1959879	95.94	0.742
MAG01613	MG1890	UAB025	IV-B	IV-B	NorthAmer	UBA629_sp005465875	0	0.309	76069	1455812	75	0
MAG01614	MG1891	UAB025	IV-C	IV-C3	NorthAmer	Bifidobacterium_dentium	0	0.583	263848	2600324	100	0.606
MAG01615	MG1892	UAB026	III	III-A	NorthAmer	Lactobacillus_iners	0	0.325	210597	1228261	99.41	0.442
MAG01616	MG1892	UAB026	III	III-A	NorthAmer	Lactobacillus_crispatus	1	0.367	16459	2034486	95.62	0.74
MAG01617	MG1892	UAB026	III	III-A	NorthAmer	Lactobacillus_jensenii	0	0.341	43814	1580606	98.05	0
MAG01618	MG1892	UAB026	III	III-A	NorthAmer	Gardnerella_leopoldii	0	0.421	9460	1179080	78.01	2.694
MAG01619	MG1892	UAB026	III	III-A	NorthAmer	Aerococcus_christensenii	1	0.398	2329	1150609	72.85	5.82
MAG01620	MG1893	UAB026	IV-B	IV-B	NorthAmer	Bulleidia_spNov1	0	0.301	255447	1314833	98.57	0
MAG01621	MG1893	UAB026	IV-B	IV-B	NorthAmer	Gardnerella_leopoldii	1	0.421	371626	1489203	99.83	0
MAG01622	MG1893	UAB026	IV-B	IV-B	NorthAmer	Dialister_sp001553355	0	0.391	43502	1569907	96.02	0.158
MAG01623	MG1893	UAB026	IV-B	IV-B	NorthAmer	Sneathia_vaginalis	1	0.282	188718	1396601	98.88	0.56
MAG01624	MG1893	UAB026	IV-B	IV-B	NorthAmer	Megasphaera_lornae	0	0.458	215998	1811290	100	0
MAG01625	MG1893	UAB026	IV-B	IV-B	NorthAmer	Gardnerella_vaginalis	0	0.411	96200	1665517	96.36	0
MAG01626	MG1893	UAB026	IV-B	IV-B	NorthAmer	Prevotella_ihumii	0	0.413	29080	2554689	95.6	0.337
MAG01627	MG1893	UAB026	IV-B	IV-B	NorthAmer	Peptoniphilus_lacrimalis	0	0.293	7027	1329738	75.72	4.37
MAG01628	MG1893	UAB026	IV-B	IV-B	NorthAmer	Prevotella_bivia	0	0.388	8069	1474461	75.67	1.266
MAG01629	MG1893	UAB026	IV-B	IV-B	NorthAmer	Aerococcus_christensenii	0	0.39	16463	1685554	92.94	0.595
MAG01630	MG1893	UAB026	IV-B	IV-B	NorthAmer	Lactobacillus_jensenii	0	0.342	28161	1480383	96.31	0.387
MAG01631	MG1893	UAB026	IV-B	IV-B	NorthAmer	Cryptobacteroides_spNov1	0	0.362	45663	1684266	92.38	0.238
MAG01632	MG1893	UAB026	IV-B	IV-B	NorthAmer	Gardnerella_vaginalis_H	0	0.461	31563	1265295	80.29	0.454
MAG01633	MG1893	UAB026	IV-B	IV-B	NorthAmer	Veillonella_montpellierensis	1	0.369	1555	1403359	72.55	6.15
MAG01634	MG1893	UAB026	IV-B	IV-B	NorthAmer	Berryella_sp001552935	0	0.467	8326	959441	72.2	0.887
MAG01635	MG1893	UAB026	IV-B	IV-B	NorthAmer	Peptostreptococcus_sp000758885	0	0.372	34917	1660610	97.9	0.349
MAG01636	MG1893	UAB026	IV-B	IV-B	NorthAmer	Gardnerella_vaginalis_D	0	0.43	140154	1629105	99.82	1.369
MAG01637	MG1893	UAB026	IV-B	IV-B	NorthAmer	Prevotella_timonensis	0	0.425	80183	3127087	98.59	0.595
MAG01638	MG1893	UAB026	IV-B	IV-B	NorthAmer	Prevotella_melaninogenica	0	0.41	13752	2398235	88.23	0.112
MAG01639	MG1893	UAB026	IV-B	IV-B	NorthAmer	Sneathia_vaginalis	0	0.27	8449	971859	77.16	0
MAG01640	MG1893	UAB026	IV-B	IV-B	NorthAmer	KA00274_sp902373515	0	0.42	111853	1512314	87.35	0
MAG01641	MG1893	UAB026	IV-B	IV-B	NorthAmer	Lactobacillus_iners	0	0.322	118066	1217458	91.59	0.442
MAG01642	MG1894	UAB026	IV-B	IV-B	NorthAmer	Megasphaera_hutchinsoni	0	0.388	108493	1491652	100	0
MAG01643	MG1894	UAB026	IV-B	IV-B	NorthAmer	Gardnerella_vaginalis	1	0.413	56192	1603450	97.21	0
MAG01644	MG1894	UAB026	IV-B	IV-B	NorthAmer	Gardnerella_leopoldii	0	0.423	113611	1602374	99.54	2.511
MAG01645	MG1894	UAB026	IV-B	IV-B	NorthAmer	Gardnerella_piotii	0	0.425	20692	1367832	87.98	1.818
MAG01646	MG1894	UAB026	IV-B	IV-B	NorthAmer	Gardnerella_vaginalis_D	1	0.424	187414	1399627	76.79	0
MAG01647	MG1894	UAB026	IV-B	IV-B	NorthAmer	Dialister_micraerophilus	0	0.35	6554	1080384	90.17	2.345
MAG01648	MG1894	UAB026	IV-B	IV-B	NorthAmer	Megasphaera_lornae	0	0.464	66615	1550215	97.6	0.199
MAG01649	MG1894	UAB026	IV-B	IV-B	NorthAmer	Peptoniphilus_lacrimalis	0	0.295	19862	1551745	94.4	0.349
MAG01650	MG1894	UAB026	IV-B	IV-B	NorthAmer	Lactobacillus_iners	0	0.322	47880	1320427	99.11	0.589
MAG01651	MG1894	UAB026	IV-B	IV-B	NorthAmer	Stomatobaculum_sp002892395	1	0.531	3107	1815663	80.98	2.43
MAG01652	MG1894	UAB026	IV-B	IV-B	NorthAmer	Prevotella_melaninogenica	0	0.409	6042	1976805	73.75	3.495
MAG01653	MG1894	UAB026	IV-B	IV-B	NorthAmer	KA00274_sp902373515	1	0.427	5890	1488254	86.94	5.08
MAG01654	MG1894	UAB026	IV-B	IV-B	NorthAmer	Sneathia_vaginalis	0	0.289	10164	739037	75.28	0
MAG01655	MG1894	UAB026	IV-B	IV-B	NorthAmer	Metamycoplasma_hominis	0	0.267	33905	674435	99.24	0.375
MAG01656	MG1894	UAB026	IV-B	IV-B	NorthAmer	Bulleidia_spNov1	0	0.3	22441	1209577	95.23	0
MAG01657	MG1894	UAB026	IV-B	IV-B	NorthAmer	Cryptobacteroides_spNov1	0	0.36	144501	1673627	93.8	0.238
MAG01658	MG1894	UAB026	IV-B	IV-B	NorthAmer	Campylobacter	0	0.369	86672	1571442	98.4	0.123
MAG01659	MG1894	UAB026	IV-B	IV-B	NorthAmer	Prevotella_ihumii	0	0.416	26974	3260602	98.31	0.619
MAG01660	MG1894	UAB026	IV-B	IV-B	NorthAmer	Fannyhessea_vaginae	0	0.426	172674	1437586	100	0
MAG01661	MG1894	UAB026	IV-B	IV-B	NorthAmer	Porphyromonas_sp001552775	0	0.428	8130	1614652	86.49	1.957
MAG01662	MG0290	UAB028	I	I-A	NorthAmer	Limosilactobacillus_coleohominis	1	0.414	28849	1678094	92.49	0.02
MAG01663	MG0290	UAB028	I	I-A	NorthAmer	Lactobacillus_jensenii	0	0.343	48756	1546827	95.45	0.247
MAG01664	MG0290	UAB028	I	I-A	NorthAmer	Lactobacillus_crispatus	0	0.37	6739	1789738	94.49	1.666
MAG01665	MG0290	UAB028	I	I-A	NorthAmer	Gardnerella_swidsinkii	0	0.422	41819	1440479	98.93	1.293
MAG01666	MG0290	UAB028	I	I-A	NorthAmer	Lactobacillus_gasseri	0	0.35	6342	1545291	87.44	2.844
MAG01667	MG0291	UAB028	IV-B	IV-B	NorthAmer	Limosilactobacillus_coleohominis	0	0.42	2943	1268042	73.68	1.506
MAG01668	MG0291	UAB028	IV-B	IV-B	NorthAmer	Atopobium_deltae	0	0.522	3049	965033	70.96	0
MAG01669	MG0291	UAB028	IV-B	IV-B	NorthAmer	Lactobacillus_crispatus	1	0.37	18976	1711292	91.67	0.09
MAG01670	MG0291	UAB028	IV-B	IV-B	NorthAmer	Prevotella_timonensis	0	0.421	20735	2454758	96.51	0.446
MAG01671	MG0291	UAB028	IV-B	IV-B	NorthAmer	Winkia_sp002849225	0	0.565	97749	2207508	97.11	2.169
MAG01672	MG0291	UAB028	IV-B	IV-B	NorthAmer	Lactobacillus_gasseri	0	0.348	19730	1618189	92.02	2.436
MAG01673	MG0291	UAB028	IV-B	IV-B	NorthAmer	Gardnerella_swidsinkii	0	0.417	218812	1423462	88.01	0
MAG01674	MG0291	UAB028	IV-B	IV-B	NorthAmer	Lactobacillus_jensenii	0	0.344	68066	1617978	98.83	1.808
MAG01675	MG0291	UAB028	IV-B	IV-B	NorthAmer	Dialister_sp900541485	0	0.437	5595	1113004	71.94	1.582
MAG01676	MG0291	UAB028	IV-B	IV-B	NorthAmer	Prevotella_bivia	0	0.392	55329	2155998	98.96	0
MAG01677	MG0291	UAB028	IV-B	IV-B	NorthAmer	Staphylococcus_lugdunensis	0	0.346	4379	1798209	70.18	1.082
MAG01678	MG0292	UAB028	IV-B	IV-B	NorthAmer	Lactobacillus_jensenii	0	0.344	48368	1658482	98.73	0.484
MAG01679	MG0292	UAB028	IV-B	IV-B	NorthAmer	Prevotella_colorans	0	0.486	4034	2086914	73.27	7.606
MAG01680	MG0292	UAB028	IV-B	IV-B	NorthAmer	Gardnerella_piotii	0	0.427	28936	1416081	92.86	0.833
MAG01681	MG0292	UAB028	IV-B	IV-B	NorthAmer	Fannyhessea_vaginae	0	0.429	6797	1292210	87.43	1.612
MAG01682	MG0292	UAB028	IV-B	IV-B	NorthAmer	Lactobacillus_crispatus	0	0.369	11312	1696293	90.27	0.309
MAG01683	MG0292	UAB028	IV-B	IV-B	NorthAmer	Corynebacterium_spNov1	1	0.599	8423	1603209	75.42	2.22
MAG01684	MG0292	UAB028	IV-B	IV-B	NorthAmer	KA00274_sp902373515	0	0.424	4440	1269575	75.52	0.199
MAG01685	MG0292	UAB028	IV-B	IV-B	NorthAmer	Lactobacillus_gasseri	1	0.348	33028	1916001	98.71	1.94
MAG01686	MG1895	UAB030	II	II	NorthAmer	Lactobacillus_paragasseri	0	0.345	153196	2040998	99.22	0
MAG01687	MG1895	UAB030	II	II	NorthAmer	Bifidobacterium_longum	0	0.597	118879	2343419	100	0.691
MAG01688	MG1897	UAB030	II	II	NorthAmer	Lactobacillus_paragasseri	0	0.346	153156	2013164	99.22	0
MAG01689	MG1897	UAB030	II	II	NorthAmer	Streptococcus_anginosus	1	0.387	103534	1990241	99.53	0.47
MAG01690	MG1897	UAB030	II	II	NorthAmer	Bifidobacterium_longum	1	0.593	3445	2358537	94.83	8.7
MAG01691	MG1898	UAB030	II	II	NorthAmer	Bifidobacterium_longum	0	0.598	101998	2323701	100	0.691
MAG01692	MG1898	UAB030	II	II	NorthAmer	Lactobacillus_paragasseri	0	0.345	125535	1676166	83.72	0
MAG01693	MG1898	UAB030	II	II	NorthAmer	Prevotella_bivia	0	0.397	3088	2028440	84.09	2.314
MAG01694	MG1898	UAB030	II	II	NorthAmer	Lactobacillus_iners	0	0.324	9959	878542	71.92	0
MAG01695	MG0293	UAB002	I	I-B	NorthAmer	Lactobacillus_gasseri	1	0.35	9027	1687156	89.33	3.04
MAG01696	MG0293	UAB002	I	I-B	NorthAmer	Lactobacillus_mulieris	0	0.347	3189	1208337	70.99	2.781
MAG01697	MG1899	UAB002	I	I-B	NorthAmer	Fannyhessea_vaginae	0	0.428	8971	1406462	98.19	4.06
MAG01698	MG1899	UAB002	I	I-B	NorthAmer	Sneathia_vaginalis	0	0.283	12409	1213191	95.78	0.048
MAG01699	MG1899	UAB002	I	I-B	NorthAmer	Gardnerella_vaginalis_C	0	0.432	161873	1568345	99.39	1.174
MAG01700	MG1899	UAB002	I	I-B	NorthAmer	Lactobacillus_iners	0	0.324	3739	1166408	88.81	4.717
MAG01701	MG1900	UAB002	I	I-B	NorthAmer	Streptococcus_mitis	0	0.394	16548	2141815	96.96	1.486
MAG01702	MG1900	UAB002	I	I-B	NorthAmer	Lactobacillus_crispatus	0	0.366	14830	2191794	98.37	0.575
MAG01703	MG0294	UAB002	I	I-B	NorthAmer	Lactobacillus_gasseri	0	0.348	21224	1651762	94.59	0.775
MAG01704	MG0294	UAB002	I	I-B	NorthAmer	Lactobacillus_crispatus	0	0.369	7403	2053050	97.29	3.173
MAG01705	MG1901	UAB002	I	I-B	NorthAmer	Propionimicrobium_lymphophilum	0	0.562	10060	1912783	94.2	2.097
MAG01706	MG1901	UAB002	I	I-B	NorthAmer	Ureaplasma_parvum	0	0.253	4163	615295	86.01	0.208
MAG01707	MG1901	UAB002	I	I-B	NorthAmer	Lactobacillus_gasseri	1	0.348	47937	1486796	87.6	1.36
MAG01708	MG1901	UAB002	I	I-B	NorthAmer	Lactobacillus_crispatus	0	0.368	14585	1958490	96.51	0.278
MAG01709	MG1901	UAB002	I	I-B	NorthAmer	Lactobacillus_mulieris	1	0.342	39793	1579889	95.12	1.16
MAG01710	MG1902	UAB002	IV-B	IV-B	NorthAmer	Prevotella_bivia	0	0.394	62266	2313523	99.66	0
MAG01711	MG1902	UAB002	IV-B	IV-B	NorthAmer	Lactobacillus_iners	0	0.322	8816	1058370	82.6	1.248
MAG01712	MG1902	UAB002	IV-B	IV-B	NorthAmer	Gardnerella_piotii	0	0.423	31338	1538568	95.09	1.401
MAG01713	MG1903	UAB003	IV-B	IV-B	NorthAmer	Gardnerella_swidsinkii	0	0.42	167028	1609465	99.93	0.456
MAG01714	MG1903	UAB003	IV-B	IV-B	NorthAmer	Gardnerella_piotii	0	0.425	16699	1178768	80.78	0.318
MAG01715	MG1903	UAB003	IV-B	IV-B	NorthAmer	Lactobacillus_crispatus	1	0.367	29143	2003966	88.64	1.3
MAG01716	MG1903	UAB003	IV-B	IV-B	NorthAmer	Gardnerella_vaginalis	0	0.413	112414	1554812	98.92	0
MAG01717	MG1903	UAB003	IV-B	IV-B	NorthAmer	Lactobacillus_iners	1	0.324	103811	1349434	93.83	0.44
MAG01718	MG1903	UAB003	IV-B	IV-B	NorthAmer	Nanoperiomorbus_sp004136275	0	0.48	4770	710796	78.79	4.592
MAG01719	MG1904	UAB003	III	III-B	NorthAmer	Lactobacillus_crispatus	1	0.371	11134	1770594	77.49	1.72
MAG01720	MG1904	UAB003	III	III-B	NorthAmer	Gardnerella_vaginalis	1	0.406	73793	1352609	78.48	1.7
MAG01721	MG1904	UAB003	III	III-B	NorthAmer	Lactobacillus_iners	0	0.326	105969	1415663	97.98	0.992
MAG01722	MG1904	UAB003	III	III-B	NorthAmer	Gardnerella_piotii	1	0.429	86472	1325113	90.04	3.18
MAG01723	MG1905	UAB003	IV-B	IV-B	NorthAmer	Lactobacillus_mulieris	0	0.337	7028	1282444	80.22	1.507
MAG01724	MG1905	UAB003	IV-B	IV-B	NorthAmer	Gardnerella_vaginalis	0	0.412	102777	1620182	100	0.113
MAG01725	MG1905	UAB003	IV-B	IV-B	NorthAmer	Lactobacillus_iners	0	0.323	103159	1319644	88.81	0.737
MAG01726	MG1905	UAB003	IV-B	IV-B	NorthAmer	Gardnerella_piotii	0	0.426	15845	1493338	94.07	1.174
MAG01727	MG1905	UAB003	IV-B	IV-B	NorthAmer	Gardnerella_swidsinkii	1	0.421	464361	1554499	99.48	0
MAG01728	MG1905	UAB003	IV-B	IV-B	NorthAmer	Lactobacillus_crispatus	0	0.37	29226	2173337	94.57	0.708
MAG01730	MG1906	UAB003	IV-B	IV-B	NorthAmer	Prevotella_amnii	0	0.362	71374	2354507	99.66	0.506
MAG01731	MG1906	UAB003	IV-B	IV-B	NorthAmer	Gardnerella_swidsinkii	0	0.419	352646	1651549	99.93	0
MAG01732	MG1906	UAB003	IV-B	IV-B	NorthAmer	Lactobacillus_crispatus	1	0.366	28548	2279274	98.38	0.74
MAG01733	MG1906	UAB003	IV-B	IV-B	NorthAmer	Gardnerella_piotii	0	0.425	40317	1416228	96.21	2.613
MAG01734	MG1906	UAB003	IV-B	IV-B	NorthAmer	Berryella_sp001552935	0	0.465	167332	1571836	98.99	0
MAG01735	MG1906	UAB003	IV-B	IV-B	NorthAmer	Aerococcus_christensenii	0	0.39	4782	1295363	86.68	2.765
MAG01736	MG1906	UAB003	IV-B	IV-B	NorthAmer	Fannyhessea_vaginae	0	0.424	178696	1556033	100	0
MAG01737	MG1907	UAB003	IV-B	IV-B	NorthAmer	Fannyhessea_vaginae	0	0.426	169448	1412643	100	0
MAG01738	MG1907	UAB003	IV-B	IV-B	NorthAmer	Berryella_sp001552935	0	0.464	204421	1603526	98.99	4.838
MAG01739	MG1907	UAB003	IV-B	IV-B	NorthAmer	Gardnerella_swidsinkii	0	0.419	531164	1649931	99.93	0
MAG01740	MG1907	UAB003	IV-B	IV-B	NorthAmer	Gardnerella_piotii	0	0.423	40916	1463700	95	1.363
MAG01741	MG1907	UAB003	IV-B	IV-B	NorthAmer	Lactobacillus_crispatus	0	0.366	29146	2261824	98.37	0.742
MAG01742	MG1907	UAB003	IV-B	IV-B	NorthAmer	Prevotella_amnii	1	0.362	70870	2306644	98.65	0
MAG01743	MG1907	UAB003	IV-B	IV-B	NorthAmer	Gardnerella_vaginalis	0	0.411	19633	1268310	79.39	0.633
MAG01744	MG1907	UAB003	IV-B	IV-B	NorthAmer	Aerococcus_christensenii	0	0.388	7505	1374142	87.6	1.574
MAG01745	MG1907	UAB003	IV-B	IV-B	NorthAmer	Fannyhessea_spNov3	0	0.497	1826	1296841	76.43	8.091
MAG01746	MG1908	UAB003	IV-B	IV-B	NorthAmer	Fannyhessea_vaginae	0	0.425	164337	1708959	100	0
MAG01747	MG1908	UAB003	IV-B	IV-B	NorthAmer	Prevotella_amnii	0	0.357	71374	2185395	98.64	0.506
MAG01748	MG1908	UAB003	IV-B	IV-B	NorthAmer	Lactobacillus_crispatus	1	0.367	29118	2373498	98.38	0.74
MAG01749	MG1908	UAB003	IV-B	IV-B	NorthAmer	Gardnerella_piotii	0	0.422	5048	1101320	75.09	3.84
MAG01750	MG1908	UAB003	IV-B	IV-B	NorthAmer	Gardnerella_swidsinkii	0	0.419	272920	1651669	99.93	0.076
MAG01751	MG1909	UAB003	IV-B	IV-B	NorthAmer	Megasphaera_lornae	0	0.467	11566	1469084	94.74	1.197
MAG01752	MG1909	UAB003	IV-B	IV-B	NorthAmer	Gardnerella_piotii	0	0.418	59777	1468734	90.49	0.227
MAG01753	MG1909	UAB003	IV-B	IV-B	NorthAmer	Nanoperiomorbus_sp004136275	0	0.478	9431	775541	82.75	9.608
MAG01754	MG1909	UAB003	IV-B	IV-B	NorthAmer	Gardnerella_vaginalis_H	1	0.457	86121	1510254	96.93	0
MAG01755	MG1909	UAB003	IV-B	IV-B	NorthAmer	Prevotella_amnii	0	0.357	82014	2138797	98.64	0.506
MAG01756	MG1909	UAB003	IV-B	IV-B	NorthAmer	UBA629_sp005465875	1	0.311	63971	1533517	76.21	0
MAG01757	MG1909	UAB003	IV-B	IV-B	NorthAmer	Prevotella_spNov3	0	0.486	12909	2096268	91.66	1.618
MAG01758	MG1909	UAB003	IV-B	IV-B	NorthAmer	Anaerococcus_tetradius	0	0.346	60404	1848652	99.79	0.609
MAG01759	MG1909	UAB003	IV-B	IV-B	NorthAmer	Fannyhessea_vaginae	0	0.425	121565	1533923	100	0
MAG01760	MG1909	UAB003	IV-B	IV-B	NorthAmer	Gardnerella_swidsinkii	1	0.42	127980	1588001	99.48	0
MAG01761	MG1909	UAB003	IV-B	IV-B	NorthAmer	Lactobacillus_crispatus	0	0.373	10303	1310258	77.58	6.269
MAG01762	MG2279	P864	V	V	NorthAmer	Lactobacillus_jensenii	1	0.341	58623	1461441	98.06	0
MAG01764	MG2279	P864	V	V	NorthAmer	Lactobacillus_iners	1	0.325	79776	1312253	99.41	0.44
MAG01765	MG1910	UAB005	III	III-B	NorthAmer	Streptococcus_agalactiae	0	0.352	2904	1632790	77.81	3.963
MAG01766	MG1910	UAB005	III	III-B	NorthAmer	Lactobacillus_iners	0	0.325	17825	1325581	98.08	0.645
MAG01767	MG1910	UAB005	III	III-B	NorthAmer	Lactobacillus_mulieris	1	0.34	55226	1711764	94.76	0.22
MAG01768	MG1911	UAB005	IV-B	IV-B	NorthAmer	Prevotella_timonensis	0	0.42	10700	2434468	90.61	3.095
MAG01769	MG1911	UAB005	IV-B	IV-B	NorthAmer	Anaerococcus_tetradius	0	0.347	16262	1636755	96.03	1.524
MAG01770	MG1911	UAB005	IV-B	IV-B	NorthAmer	Gardnerella_vaginalis_B	1	0.43	81149	1445002	96.82	0
MAG01771	MG1911	UAB005	IV-B	IV-B	NorthAmer	Sneathia_vaginalis	0	0.283	79341	1124900	94.38	0
MAG01772	MG1911	UAB005	IV-B	IV-B	NorthAmer	Prevotella_sp000479005	0	0.468	4070	1686040	71.26	2.261
MAG01773	MG1911	UAB005	IV-B	IV-B	NorthAmer	KA00274_sp902373515	1	0.425	3220	1244142	70.56	2.48
MAG01774	MG1911	UAB005	IV-B	IV-B	NorthAmer	Prevotella_melaninogenica	0	0.412	13816	2312967	88.19	0.337
MAG01775	MG1911	UAB005	IV-B	IV-B	NorthAmer	Berryella_sp001552935	1	0.463	164625	1465446	84.94	0.81
MAG01776	MG1911	UAB005	IV-B	IV-B	NorthAmer	Prevotella_bivia	0	0.391	12281	1847443	90.88	0.405
MAG01777	MG1911	UAB005	IV-B	IV-B	NorthAmer	Aerococcus_christensenii	0	0.389	12780	1449729	93.96	0.874
MAG01778	MG1911	UAB005	IV-B	IV-B	NorthAmer	Gemella_asaccharolytica	1	0.263	9880	1148162	81.67	2.67
MAG01779	MG1911	UAB005	IV-B	IV-B	NorthAmer	Peptoniphilus_vaginalis	0	0.342	6118	1416930	79.14	0.454
MAG01780	MG1911	UAB005	IV-B	IV-B	NorthAmer	Megasphaera_lornae	0	0.462	222544	1697283	100	0
MAG01781	MG1911	UAB005	IV-B	IV-B	NorthAmer	Parvimonas_sp001552895	1	0.256	86757	1463912	96.19	0
MAG01782	MG1911	UAB005	IV-B	IV-B	NorthAmer	Metamycoplasma_hominis	0	0.267	235644	675879	100	1.127
MAG01783	MG1911	UAB005	IV-B	IV-B	NorthAmer	Sneathia_sanguinegens	1	0.265	40133	1215761	93.26	0.16
MAG01784	MG1911	UAB005	IV-B	IV-B	NorthAmer	Prevotella_amnii	1	0.348	6331	1636593	87.65	1.47
MAG01785	MG1911	UAB005	IV-B	IV-B	NorthAmer	Gardnerella_swidsinkii	0	0.418	552481	1598137	100	0
MAG01786	MG1911	UAB005	IV-B	IV-B	NorthAmer	Lactobacillus_iners	1	0.325	149341	1296901	98.86	0
MAG01787	MG1912	UAB006	IV-B	IV-B	NorthAmer	Fannyhessea_massiliense	1	0.486	82003	1381186	93.55	0
MAG01788	MG1912	UAB006	IV-B	IV-B	NorthAmer	Prevotella_sp000758925	0	0.493	58735	2386272	96.27	0.337
MAG01789	MG1912	UAB006	IV-B	IV-B	NorthAmer	Gardnerella_vaginalis_H	1	0.453	839035	1643014	99.76	0.11
MAG01790	MG1912	UAB006	IV-B	IV-B	NorthAmer	Megasphaera_lornae	0	0.464	188403	1619186	100	0
MAG01791	MG1912	UAB006	IV-B	IV-B	NorthAmer	Gardnerella_vaginalis_A	1	0.379	360852	1499893	98.22	0.68
MAG01792	MG1912	UAB006	IV-B	IV-B	NorthAmer	Mobiluncus_mulieris	0	0.552	13563	2264916	97.35	1.565
MAG01793	MG1912	UAB006	IV-B	IV-B	NorthAmer	Prevotella_spNov1	0	0.311	50041	1875271	92.79	0
MAG01794	MG1912	UAB006	IV-B	IV-B	NorthAmer	Lactobacillus_iners	0	0.323	8525	1221391	89.58	3.212
MAG01795	MG1912	UAB006	IV-B	IV-B	NorthAmer	Parvimonas_sp001552895	0	0.257	45704	1422756	94.96	1.829
MAG01796	MG1912	UAB006	IV-B	IV-B	NorthAmer	Prevotella_spNov3	1	0.472	120750	3002097	99.29	2.62
MAG01797	MG1912	UAB006	IV-B	IV-B	NorthAmer	Nanoperiomorbus_sp004136275	0	0.475	121066	681171	81.03	4.702
MAG01798	MG1912	UAB006	IV-B	IV-B	NorthAmer	Cryptobacteroides_spNov1	0	0.36	57703	1636540	94.12	0.714
MAG01799	MG1912	UAB006	IV-B	IV-B	NorthAmer	Sneathia_vaginalis	1	0.283	65460	1209841	96.63	0
MAG01800	MG1912	UAB006	IV-B	IV-B	NorthAmer	Fannyhessea_vaginae	0	0.43	12717	1216439	94.37	0.518
MAG01801	MG1912	UAB006	IV-B	IV-B	NorthAmer	Dialister_sp001553355	0	0.392	72004	1384553	88.83	0
MAG01802	MG1912	UAB006	IV-B	IV-B	NorthAmer	Berryella_sp001552935	1	0.499	130505	1584492	98.39	0
MAG01803	MG1912	UAB006	IV-B	IV-B	NorthAmer	Mageeibacillus_indolicus	0	0.443	123732	1086382	83.09	0
MAG01804	MG1912	UAB006	IV-B	IV-B	NorthAmer	UBA629_sp005465875	1	0.314	163594	1591829	76.21	0
MAG01805	MG1912	UAB006	IV-B	IV-B	NorthAmer	KA00274_sp902373515	1	0.423	86517	1525585	84.4	0.07
MAG01806	MG0295	UAB006	IV-B	IV-B	NorthAmer	KA00274_sp902373515	1	0.426	12190	1354783	77.01	0
MAG01807	MG0295	UAB006	IV-B	IV-B	NorthAmer	Megasphaera_lornae	1	0.472	6199	1410986	93.62	1.59
MAG01808	MG0295	UAB006	IV-B	IV-B	NorthAmer	Prevotella_spNov3	0	0.48	17690	2531561	95.46	0.833
MAG01809	MG0295	UAB006	IV-B	IV-B	NorthAmer	Gardnerella_vaginalis_C	1	0.434	66015	1478795	97.2	0.45
MAG01810	MG0295	UAB006	IV-B	IV-B	NorthAmer	Fannyhessea_massiliense	0	0.492	13169	1240268	95.02	0
MAG01811	MG0295	UAB006	IV-B	IV-B	NorthAmer	UBA629_sp005465875	0	0.317	6111	1529487	73.65	2.583
MAG01812	MG0295	UAB006	IV-B	IV-B	NorthAmer	Gardnerella_vaginalis_D	0	0.427	16222	1142123	70.53	1.785
MAG01813	MG0295	UAB006	IV-B	IV-B	NorthAmer	Berryella_sp001552935	1	0.519	2279	1011078	70.25	2.53
MAG01814	MG0296	UAB006	IV-A	IV-A	NorthAmer	Megasphaera_lornae	1	0.469	5806	1382680	95.29	1.64
MAG01815	MG0296	UAB006	IV-A	IV-A	NorthAmer	UBA629_sp005465875	1	0.315	41265	1587288	76.21	0
MAG01816	MG0296	UAB006	IV-A	IV-A	NorthAmer	Gardnerella_vaginalis_D	0	0.428	16442	1168864	75	0
MAG01817	MG0296	UAB006	IV-A	IV-A	NorthAmer	Stomatobaculum_sp002892395	0	0.529	4048	1693280	84.52	2.426
MAG01818	MG0296	UAB006	IV-A	IV-A	NorthAmer	Gardnerella_vaginalis_C	0	0.432	25758	1466129	93.88	2.026
MAG01819	MG0296	UAB006	IV-A	IV-A	NorthAmer	Cryptobacteroides_spNov1	0	0.361	3247	1367647	77.09	0.968
MAG01820	MG0296	UAB006	IV-A	IV-A	NorthAmer	Prevotella_sp000758925	0	0.498	2779	1589691	70.1	3.387
MAG01821	MG0296	UAB006	IV-A	IV-A	NorthAmer	Prevotella_spNov3	0	0.486	18302	1996014	88.88	0.714
MAG01822	MG0297	UAB007	III	III-B	NorthAmer	Lactobacillus_iners	0	0.325	12944	1118516	89.61	1.415
MAG01823	MG0297	UAB007	III	III-B	NorthAmer	Streptococcus_mitis	0	0.407	7346	1503552	82.74	0.597
MAG01824	MG0298	UAB007	V	V	NorthAmer	Prevotella_bivia	0	0.395	6546	1671179	82.38	0.168
MAG01825	MG0298	UAB007	V	V	NorthAmer	Lactobacillus_iners	1	0.323	116835	1251986	97.79	0.44
MAG01826	MG0298	UAB007	V	V	NorthAmer	Lactobacillus_jensenii	1	0.344	55240	1547339	98.83	0
MAG01827	MG0298	UAB007	V	V	NorthAmer	Corynebacterium_pyruviciproducens	0	0.616	7026	1763007	70.57	2.126
MAG01828	MG0299	UAB007	V	V	NorthAmer	Lactobacillus_jensenii	0	0.344	32635	1429930	96.19	1.046
MAG01829	MG0299	UAB007	V	V	NorthAmer	Lactobacillus_iners	1	0.322	24613	1214106	94.03	0.98
MAG01830	MG0300	UAB010	III	III-A	NorthAmer	Lactobacillus_iners	0	0.325	9692	1179508	91.66	0.973
MAG01831	MG0301	UAB010	I	I-A	NorthAmer	Lactobacillus_jensenii	0	0.34	56919	1671191	98.67	0.258
MAG01832	MG0301	UAB010	I	I-A	NorthAmer	Limosilactobacillus_portuensis	1	0.402	25575	1779864	99.46	0.54
MAG01833	MG0301	UAB010	I	I-A	NorthAmer	Lactobacillus_crispatus	1	0.367	19293	2131930	96.43	0.09
MAG01834	MG0302	UAB010	I	I-A	NorthAmer	Lactobacillus_crispatus	1	0.366	17748	2286062	99.03	1.02
MAG01836	MG2280	P865	I	I-A	NorthAmer	Lactobacillus_crispatus	1	0.369	14647	2041846	99.03	0.09
MAG01837	MG0303	AYAC02	I	I-A	NorthAmer	Lactobacillus_jensenii	0	0.34	16807	1605659	94.37	0.581
MAG01838	MG0303	AYAC02	I	I-A	NorthAmer	Lactobacillus_crispatus	1	0.367	19235	2161021	99.03	0.09
MAG01839	MG0304	AYAC03	I	I-B	NorthAmer	Gardnerella_vaginalis_D	0	0.43	24159	1567238	99.49	0.928
MAG01840	MG0304	AYAC03	I	I-B	NorthAmer	Lactobacillus_iners	1	0.325	225703	1333520	98.53	0.44
MAG01841	MG0304	AYAC03	I	I-B	NorthAmer	Lactobacillus_crispatus	0	0.367	25880	2148074	92.53	0.742
MAG01842	MG0304	AYAC03	I	I-B	NorthAmer	Limosilactobacillus_coleohominis	0	0.409	6215	2290277	96.68	8.297
MAG01843	MG1913	UAB031	I	I-A	NorthAmer	Lactobacillus_crispatus	1	0.369	15539	2121153	95.61	0.37
MAG01844	MG1914	UAB031	I	I-B	NorthAmer	Lactobacillus_crispatus	1	0.366	10307	2486846	98.38	1.56
MAG01846	MG1915	UAB035	IV-A	IV-A	NorthAmer	Fannyhessea_spNov3	0	0.502	14465	1100569	78.79	1.728
MAG01847	MG1915	UAB035	IV-A	IV-A	NorthAmer	Megasphaera_lornae	0	0.465	189153	1612891	100	0
MAG01848	MG1915	UAB035	IV-A	IV-A	NorthAmer	Gardnerella_vaginalis_A	0	0.373	11304	1216870	74.59	2.982
MAG01849	MG1915	UAB035	IV-A	IV-A	NorthAmer	Gardnerella_vaginalis_H	1	0.456	147249	1574391	99.76	0
MAG01850	MG1915	UAB035	IV-A	IV-A	NorthAmer	Lactobacillus_iners	0	0.324	113145	1294863	99.41	0.442
MAG01851	MG1915	UAB035	IV-A	IV-A	NorthAmer	UBA629_sp005465875	1	0.316	209936	1545738	76.21	0
MAG01852	MG1915	UAB035	IV-A	IV-A	NorthAmer	Berryella_sp001552935	0	0.463	7469	1269170	88.1	0
MAG01853	MG1915	UAB035	IV-A	IV-A	NorthAmer	Peptostreptococcus_anaerobius	0	0.362	6156	1581715	94.08	2.797
MAG01854	MG1915	UAB035	IV-A	IV-A	NorthAmer	Prevotella_amnii	0	0.355	63952	2065884	98.64	0.506
MAG01855	MG1915	UAB035	IV-A	IV-A	NorthAmer	KA00274_sp902373515	0	0.418	169184	1539223	87.58	0
MAG01856	MG1915	UAB035	IV-A	IV-A	NorthAmer	Prevotella_ihumii	0	0.415	29375	2373827	97.63	1.295
MAG01857	MG1915	UAB035	IV-A	IV-A	NorthAmer	Gardnerella_vaginalis_D	0	0.429	51451	1490310	89.48	2.435
MAG01858	MG1915	UAB035	IV-A	IV-A	NorthAmer	Sneathia_sanguinegens	1	0.265	89884	1434804	98.88	0.16
MAG01859	MG1915	UAB035	IV-A	IV-A	NorthAmer	Sneathia_vaginalis	1	0.282	42947	1248302	98.88	1.12
MAG01860	MG1915	UAB035	IV-A	IV-A	NorthAmer	Porphyromonas_uenonis	0	0.535	2778	2012378	92.55	9.318
MAG01861	MG1915	UAB035	IV-A	IV-A	NorthAmer	Prevotella_bivia	0	0.391	82720	2180904	97.97	0.337
MAG01862	MG1915	UAB035	IV-A	IV-A	NorthAmer	Fannyhessea_massiliense	0	0.489	105164	1427491	100	0.806
MAG01863	MG1915	UAB035	IV-A	IV-A	NorthAmer	Dialister_micraerophilus	0	0.349	7771	1108707	96.27	4.47
MAG01864	MG1915	UAB035	IV-A	IV-A	NorthAmer	Metamycoplasma_hominis	0	0.267	14031	638409	96.84	1.002
MAG01865	MG1915	UAB035	IV-A	IV-A	NorthAmer	Fannyhessea_vaginae	0	0.43	5498	1017041	77.29	0.879
MAG01866	MG1915	UAB035	IV-A	IV-A	NorthAmer	Parvimonas_sp001552895	0	0.252	8421	1254397	91.78	1.509
MAG01867	MG1915	UAB035	IV-A	IV-A	NorthAmer	Peptoniphilus_vaginalis	0	0.348	28786	1620658	83.21	0.349
MAG01868	MG1916	UAB035	IV-A	IV-A	NorthAmer	KA00274_sp902373515	0	0.422	17835	1409049	85.88	0.329
MAG01869	MG1916	UAB035	IV-A	IV-A	NorthAmer	Peptoniphilus_lacrimalis	0	0.298	134255	1604648	99.3	0
MAG01870	MG1916	UAB035	IV-A	IV-A	NorthAmer	UBA629_sp005465875	1	0.316	393780	1548674	76.21	0
MAG01871	MG1916	UAB035	IV-A	IV-A	NorthAmer	Dialister_micraerophilus	1	0.348	4537	1074110	88.79	4
MAG01872	MG1916	UAB035	IV-A	IV-A	NorthAmer	Gardnerella_vaginalis_D	0	0.431	71233	1545425	96.49	0.456
MAG01873	MG1916	UAB035	IV-A	IV-A	NorthAmer	Lawsonella_clevelandensis	0	0.587	7419	1739573	89.8	3.137
MAG01874	MG1916	UAB035	IV-A	IV-A	NorthAmer	Berryella_sp001552935	0	0.463	22717	1541721	95.76	1.775
MAG01875	MG1916	UAB035	IV-A	IV-A	NorthAmer	Lactobacillus_iners	0	0.322	32119	1151640	98.42	0.973
MAG01876	MG1916	UAB035	IV-A	IV-A	NorthAmer	Mobiluncus_mulieris	1	0.55	121408	2400798	99.53	1.42
MAG01877	MG1916	UAB035	IV-A	IV-A	NorthAmer	Prevotella_amnii	1	0.353	43119	1935362	98.97	0
MAG01878	MG1916	UAB035	IV-A	IV-A	NorthAmer	Metamycoplasma_hominis	0	0.264	3743	646866	82.03	8.345
MAG01879	MG1916	UAB035	IV-A	IV-A	NorthAmer	Fannyhessea_spNov3	0	0.503	11117	1233579	93.54	0.887
MAG01880	MG1916	UAB035	IV-A	IV-A	NorthAmer	Megasphaera_lornae	0	0.461	182696	1701900	100	0
MAG01881	MG1916	UAB035	IV-A	IV-A	NorthAmer	Parvimonas_sp001552895	0	0.26	97163	1610831	95.57	0
MAG01882	MG1916	UAB035	IV-A	IV-A	NorthAmer	Nanoperiomorbus_sp004136275	0	0.476	177177	707569	83.62	8.62
MAG01883	MG1916	UAB035	IV-A	IV-A	NorthAmer	Mageeibacillus_indolicus	0	0.454	4055	1673952	87.1	8.52
MAG01884	MG1916	UAB035	IV-A	IV-A	NorthAmer	Fannyhessea_massiliense	0	0.488	178490	1442224	100	0.806
MAG01885	MG1916	UAB035	IV-A	IV-A	NorthAmer	Peptoniphilus_vaginalis	0	0.343	3502	1534027	75.36	1.888
MAG01886	MG1916	UAB035	IV-A	IV-A	NorthAmer	Gemella_asaccharolytica	0	0.259	13487	1013245	82.43	1.012
MAG01887	MG1916	UAB035	IV-A	IV-A	NorthAmer	Gardnerella_vaginalis_H	0	0.457	74724	1549311	97.37	0.965
MAG01888	MG1916	UAB035	IV-A	IV-A	NorthAmer	Prevotella_timonensis	0	0.422	21506	2829433	96.81	1.529
MAG01889	MG1916	UAB035	IV-A	IV-A	NorthAmer	Mobiluncus_curtisii	0	0.554	244470	2198163	100	1.461
MAG01890	MG1916	UAB035	IV-A	IV-A	NorthAmer	Sneathia_vaginalis	0	0.282	8526	1383645	83.7	2.007
MAG01891	MG1917	UAB035	IV-A	IV-A	NorthAmer	Fannyhessea_spNov3	0	0.498	179862	1416712	100	0
MAG01892	MG1917	UAB035	IV-A	IV-A	NorthAmer	Gardnerella_vaginalis_D	0	0.437	103007	1157740	74.31	1.369
MAG01893	MG1917	UAB035	IV-A	IV-A	NorthAmer	Megasphaera_lornae	0	0.466	146714	1577425	98.8	0
MAG01894	MG1917	UAB035	IV-A	IV-A	NorthAmer	Fannyhessea_massiliense	0	0.487	186400	1469464	100	0.806
MAG01895	MG1917	UAB035	IV-A	IV-A	NorthAmer	Dialister_micraerophilus	0	0.35	5535	1104605	91.95	1.524
MAG01896	MG1917	UAB035	IV-A	IV-A	NorthAmer	Mageeibacillus_indolicus	0	0.454	5867	1204170	70.57	0
MAG01897	MG1917	UAB035	IV-A	IV-A	NorthAmer	Prevotella_timonensis	0	0.424	14893	2584878	91.98	1.047
MAG01898	MG1917	UAB035	IV-A	IV-A	NorthAmer	Gardnerella_vaginalis_A	0	0.378	338061	1558064	98.67	0.545
MAG01899	MG1917	UAB035	IV-A	IV-A	NorthAmer	Berryella_sp001552935	0	0.466	20768	1354845	85.84	2.534
MAG01900	MG1917	UAB035	IV-A	IV-A	NorthAmer	Lactobacillus_iners	0	0.322	59872	1183652	99.41	0.442
MAG01901	MG1917	UAB035	IV-A	IV-A	NorthAmer	UBA629_sp005465875	1	0.316	355942	1551086	76.21	0
MAG01902	MG1917	UAB035	IV-A	IV-A	NorthAmer	Porphyromonas_uenonis	0	0.527	54549	2136222	99.76	0
MAG01903	MG1917	UAB035	IV-A	IV-A	NorthAmer	Parvimonas_sp001552895	1	0.261	109891	1639074	96.19	0
MAG01904	MG1917	UAB035	IV-A	IV-A	NorthAmer	Mobiluncus_mulieris	1	0.55	90191	2376185	99.53	1.42
MAG01905	MG1917	UAB035	IV-A	IV-A	NorthAmer	Metamycoplasma_hominis	0	0.267	5354	622444	93.63	4.968
MAG01906	MG1917	UAB035	IV-A	IV-A	NorthAmer	Peptoniphilus_lacrimalis	1	0.298	26851	1822301	99.3	3.15
MAG01907	MG1917	UAB035	IV-A	IV-A	NorthAmer	Megasphaera_hutchinsoni	0	0.386	55940	1396087	98.2	0
MAG01908	MG1917	UAB035	IV-A	IV-A	NorthAmer	Sneathia_vaginalis	0	0.282	7474	1035436	86.14	1.123
MAG01909	MG1917	UAB035	IV-A	IV-A	NorthAmer	Prevotella_amnii	0	0.36	107964	2247062	99.32	0
MAG01910	MG0305	UAB035	IV-A	IV-A	NorthAmer	Prevotella_amnii	1	0.352	5602	1636327	84.98	1.51
MAG01911	MG0305	UAB035	IV-A	IV-A	NorthAmer	Megasphaera_lornae	1	0.47	10596	1495263	96.67	1.35
MAG01912	MG0305	UAB035	IV-A	IV-A	NorthAmer	Fannyhessea_massiliense	0	0.495	9697	1229949	92.45	1.478
MAG01913	MG0305	UAB035	IV-A	IV-A	NorthAmer	Gardnerella_vaginalis_D	0	0.431	36988	1433433	93.06	1.731
MAG01914	MG0305	UAB035	IV-A	IV-A	NorthAmer	Gardnerella_vaginalis_A	0	0.378	95587	1531421	98.21	0.696
MAG01915	MG0305	UAB035	IV-A	IV-A	NorthAmer	UBA629_sp005465875	1	0.316	163136	1546682	76.21	0
MAG01916	MG0305	UAB035	IV-A	IV-A	NorthAmer	Mobiluncus_mulieris	0	0.55	25643	2373332	97.78	2.053
MAG01917	MG0305	UAB035	IV-A	IV-A	NorthAmer	Fannyhessea_spNov3	1	0.507	2543	1239233	79.92	5.46
MAG01918	MG0306	UAB035	IV-B	IV-B	NorthAmer	Corynebacterium_phoceense	1	0.638	62117	2568765	99.34	0.66
MAG01919	MG0306	UAB035	IV-B	IV-B	NorthAmer	Prevotella_timonensis	0	0.425	49351	2730406	99.18	0
MAG01920	MG0306	UAB035	IV-B	IV-B	NorthAmer	Corynebacterium_amycolatum	1	0.589	6893	1637612	71.58	1.19
MAG01921	MG0306	UAB035	IV-B	IV-B	NorthAmer	UBA629_sp005465875	1	0.312	6298	1215754	71.93	0
MAG01922	MG0306	UAB035	IV-B	IV-B	NorthAmer	Gardnerella_vaginalis_D	0	0.431	30879	1319022	91.71	0.605
MAG01923	MG0306	UAB035	IV-B	IV-B	NorthAmer	Fannyhessea_spNov3	0	0.504	10710	1087105	82.25	1.612
MAG01924	MG0306	UAB035	IV-B	IV-B	NorthAmer	Megasphaera_lornae	0	0.469	43787	1555899	98.8	0.299
MAG01925	MG0306	UAB035	IV-B	IV-B	NorthAmer	Fannyhessea_massiliense	0	0.495	10753	1187819	89.71	2.419
MAG01926	MG0306	UAB035	IV-B	IV-B	NorthAmer	Porphyromonas_uenonis	0	0.542	2471	1600247	87.79	4.35
MAG01927	MG0306	UAB035	IV-B	IV-B	NorthAmer	Streptococcus_agalactiae	0	0.351	23097	1913216	96.06	0.289
MAG01928	MG0306	UAB035	IV-B	IV-B	NorthAmer	KA00274_sp902373515	1	0.424	48579	1393933	85.82	0
MAG01929	MG0306	UAB035	IV-B	IV-B	NorthAmer	Sneathia_vaginalis	1	0.284	8524	980413	83.15	0
MAG01930	MG0306	UAB035	IV-B	IV-B	NorthAmer	Peptoniphilus_vaginalis	0	0.352	6228	1219667	74.51	0.699
MAG01931	MG0306	UAB035	IV-B	IV-B	NorthAmer	Prevotella_amnii	0	0.359	85253	2150457	97.97	0
MAG01932	MG0306	UAB035	IV-B	IV-B	NorthAmer	Mageeibacillus_indolicus	0	0.453	11501	1383299	85.28	0.731
MAG01933	MG0306	UAB035	IV-B	IV-B	NorthAmer	Gardnerella_vaginalis_A	1	0.379	68063	1455657	93.07	1.82
MAG01934	MG0306	UAB035	IV-B	IV-B	NorthAmer	Sutterella_spNov1	0	0.497	5607	1914774	91.49	1.711
MAG01935	MG0307	UAB035	IV-B	IV-B	NorthAmer	Mobiluncus_mulieris	0	0.55	67542	2376266	99.52	1.579
MAG01936	MG0307	UAB035	IV-B	IV-B	NorthAmer	Lactobacillus_iners	0	0.326	77348	1326801	98.52	0.442
MAG01937	MG0307	UAB035	IV-B	IV-B	NorthAmer	Gardnerella_vaginalis_A	1	0.378	35802	1393504	85.67	0.45
MAG01938	MG0307	UAB035	IV-B	IV-B	NorthAmer	Gardnerella_sp003585845	0	0.424	39302	1159879	77.92	3.729
MAG01939	MG0307	UAB035	IV-B	IV-B	NorthAmer	UBA629_sp005465875	0	0.314	12546	1431232	71.33	0.483
MAG01940	MG0307	UAB035	IV-B	IV-B	NorthAmer	KA00274_sp902373515	0	0.427	10406	1350325	83.33	0.709
MAG01941	MG0307	UAB035	IV-B	IV-B	NorthAmer	Prevotella_amnii	1	0.361	2695	2423957	86.92	8.69
MAG01942	MG0308	UAB035	IV-B	IV-B	NorthAmer	Gardnerella_piotii	1	0.427	30584	1433803	98.79	0
MAG01943	MG0309	UAB035	IV-B	IV-B	NorthAmer	Gardnerella_vaginalis_C	0	0.434	167944	1369711	95.3	0.454
MAG01944	MG0309	UAB035	IV-B	IV-B	NorthAmer	Lactobacillus_iners	0	0.323	82977	1220376	99.41	0.442
MAG01945	MG0309	UAB035	IV-B	IV-B	NorthAmer	KA00274_sp902373515	1	0.417	111597	1547946	87.59	0
MAG01946	MG0309	UAB035	IV-B	IV-B	NorthAmer	Prevotella_colorans	0	0.467	153326	2733167	98.99	0.337
MAG01947	MG0309	UAB035	IV-B	IV-B	NorthAmer	Bifidobacterium_bifidum	1	0.624	2891	1690384	74.14	5.85
MAG01948	MG0309	UAB035	IV-B	IV-B	NorthAmer	Lawsonella_clevelandensis	0	0.583	7214	1428311	77.94	0.294
MAG01949	MG0309	UAB035	IV-B	IV-B	NorthAmer	Dialister_sp001553355	1	0.392	17575	1430449	90.02	0
MAG01950	MG0309	UAB035	IV-B	IV-B	NorthAmer	Gardnerella_piotii	0	0.423	76153	1427088	95.15	0
MAG01951	MG0309	UAB035	IV-B	IV-B	NorthAmer	Fannyhessea_vaginae	0	0.427	127952	1509788	100	0
MAG01952	MG0309	UAB035	IV-B	IV-B	NorthAmer	Eubacterium_spNov1	0	0.396	119023	1957295	94.92	0.698
MAG01953	MG0309	UAB035	IV-B	IV-B	NorthAmer	Prevotella_sp000479005	0	0.457	82249	2871342	97.85	0
MAG01954	MG0309	UAB035	IV-B	IV-B	NorthAmer	Berryella_sp001552935	0	0.465	56932	1438207	97.86	0.806
MAG01955	MG0309	UAB035	IV-B	IV-B	NorthAmer	Anaerococcus_tetradius	0	0.352	24061	1679403	97.56	0.304
MAG01956	MG0310	UAB038	I	I-B	NorthAmer	Streptococcus_anginosus	0	0.386	9174	1923556	95.47	2.659
MAG01957	MG0310	UAB038	I	I-B	NorthAmer	Lactobacillus_crispatus	0	0.368	9040	1629804	77.63	0.683
MAG01958	MG0310	UAB038	I	I-B	NorthAmer	Bacteroides_fragilis	1	0.432	26976	5039759	97.61	0.37
MAG01959	MG0311	UAB038	IV-B	IV-B	NorthAmer	Gardnerella_swidsinkii	0	0.421	14952	1375882	93.78	0.532
MAG01960	MG0313	UAB038	IV-C	IV-C1	NorthAmer	Corynebacterium_sp001807485	0	0.633	6755	1733098	76.18	4.778
MAG01961	MG0313	UAB038	IV-C	IV-C1	NorthAmer	Alloscardovia_omnicolens	0	0.467	149754	1843570	100	0.378
MAG01962	MG0313	UAB038	IV-C	IV-C1	NorthAmer	Streptococcus_anginosus	0	0.39	68880	1915623	97.04	1.241
MAG01963	MG0313	UAB038	IV-C	IV-C1	NorthAmer	Streptococcus_pyogenes	0	0.382	98627	1772961	99.12	0
MAG01964	MG0313	UAB038	IV-C	IV-C1	NorthAmer	Corynebacterium_amycolatum	1	0.588	41834	2381950	98.81	0
MAG01965	MG0315	UAB039	IV-B	IV-B	NorthAmer	Gardnerella_vaginalis	1	0.41	311415	1736125	99.55	0
MAG01966	MG0315	UAB039	IV-B	IV-B	NorthAmer	Fannyhessea_vaginae	0	0.425	323776	1448533	100	0
MAG01967	MG0315	UAB039	IV-B	IV-B	NorthAmer	Ligilactobacillus_salivarius	1	0.395	1455	3218397	81.52	5.21
MAG01968	MG0316	UAB039	IV-B	IV-B	NorthAmer	Gardnerella_vaginalis	0	0.411	71733	1714747	99.43	0
MAG01969	MG0317	UAB039	IV-B	IV-B	NorthAmer	Gardnerella_vaginalis	1	0.411	117307	1699563	99.55	0
MAG01970	MG0317	UAB039	IV-B	IV-B	NorthAmer	Fannyhessea_vaginae	0	0.424	212561	1451862	100	0
MAG01971	MG1918	UAB039	IV-B	IV-B	NorthAmer	Fannyhessea_vaginae	0	0.425	218394	1448992	100	0
MAG01972	MG1918	UAB039	IV-B	IV-B	NorthAmer	Gardnerella_vaginalis	1	0.411	316054	1719341	99.55	0
MAG01973	MG0318	UAB039	IV-B	IV-B	NorthAmer	Ligilactobacillus_salivarius	0	0.332	5337	1497347	85.58	0.261
MAG01974	MG0318	UAB039	IV-B	IV-B	NorthAmer	Gardnerella_vaginalis	1	0.411	311715	1711765	99.55	0
MAG01975	MG0318	UAB039	IV-B	IV-B	NorthAmer	Lactobacillus_crispatus	1	0.372	8956	1922843	88.63	1.22
MAG01976	MG0318	UAB039	IV-B	IV-B	NorthAmer	Fannyhessea_vaginae	0	0.424	175658	1451413	100	0
MAG01977	MG1919	UAB039	IV-B	IV-B	NorthAmer	Gardnerella_vaginalis	1	0.411	498492	1707497	99.55	0
MAG01978	MG1919	UAB039	IV-B	IV-B	NorthAmer	Fannyhessea_vaginae	0	0.423	420661	1481211	100	0
MAG01979	MG1920	UAB039	IV-B	IV-B	NorthAmer	Fannyhessea_vaginae	0	0.425	208050	1449150	100	0
MAG01980	MG1920	UAB039	IV-B	IV-B	NorthAmer	Gardnerella_vaginalis	1	0.41	316053	1738086	99.55	0
MAG01981	MG0319	UAB039	IV-B	IV-B	NorthAmer	Fannyhessea_vaginae	0	0.424	207796	1452127	100	0
MAG01982	MG0319	UAB039	IV-B	IV-B	NorthAmer	Gardnerella_vaginalis	1	0.412	133408	1697049	99.55	0
MAG01983	MG1921	UAB040	IV-B	IV-B	NorthAmer	Gardnerella_vaginalis_A	0	0.375	14740	1304585	81.46	1.363
MAG01984	MG1921	UAB040	IV-B	IV-B	NorthAmer	KA00274_sp902373515	0	0.424	37116	1468936	86.17	1.418
MAG01985	MG1921	UAB040	IV-B	IV-B	NorthAmer	Sneathia_vaginalis	1	0.283	73549	1250594	98.88	0
MAG01986	MG1921	UAB040	IV-B	IV-B	NorthAmer	Prevotella_timonensis	0	0.424	7829	1844097	70.68	0
MAG01987	MG1921	UAB040	IV-B	IV-B	NorthAmer	Lactobacillus_crispatus	0	0.37	4921	1788004	86.88	2.569
MAG01988	MG1921	UAB040	IV-B	IV-B	NorthAmer	Porphyromonas_uenonis	0	0.526	4814	1918913	88.18	2.41
MAG01989	MG1921	UAB040	IV-B	IV-B	NorthAmer	Megasphaera_lornae	0	0.471	6054	1559594	94.74	2.858
MAG01990	MG1921	UAB040	IV-B	IV-B	NorthAmer	UBA629_sp005465875	1	0.314	145608	1521091	76.21	0
MAG01991	MG1921	UAB040	IV-B	IV-B	NorthAmer	Prevotella_amnii	0	0.354	48707	2047601	98.62	0.281
MAG01992	MG1921	UAB040	IV-B	IV-B	NorthAmer	Sneathia_sanguinegens	1	0.265	7296	1100700	89.33	2.97
MAG01993	MG1921	UAB040	IV-B	IV-B	NorthAmer	Gardnerella_vaginalis_H	0	0.455	204948	1617304	99.75	0.568
MAG01994	MG1922	UAB040	IV-B	IV-B	NorthAmer	Gardnerella_swidsinkii	0	0.427	41860	1156125	82.02	0.456
MAG01995	MG1922	UAB040	IV-B	IV-B	NorthAmer	Anaerococcus_tetradius	0	0.343	87548	1912912	100	0
MAG01996	MG1922	UAB040	IV-B	IV-B	NorthAmer	Fusobacterium_gonidiaformans	0	0.325	35715	1698433	100	0.112
MAG01997	MG1922	UAB040	IV-B	IV-B	NorthAmer	Lactobacillus_crispatus	0	0.368	16145	1729095	90.38	0.126
MAG01998	MG1922	UAB040	IV-B	IV-B	NorthAmer	Porphyromonas_uenonis	0	0.534	19056	1869207	99.05	1.179
MAG01999	MG1922	UAB040	IV-B	IV-B	NorthAmer	Peptostreptococcus_anaerobius	1	0.368	6026	1286067	75.67	3.85
MAG02000	MG1923	UAB040	III	III-B	NorthAmer	Gardnerella_vaginalis_H	1	0.455	45484	1594607	97.6	2.77
MAG02001	MG1923	UAB040	III	III-B	NorthAmer	Lactobacillus_iners	0	0.323	104641	1403067	99.41	0.442
MAG02002	MG1923	UAB040	III	III-B	NorthAmer	Lactobacillus_mulieris	0	0.34	48331	1601791	97.86	0.258
MAG02003	MG1923	UAB040	III	III-B	NorthAmer	Lactobacillus_crispatus	0	0.373	6397	1394224	74.61	0.459
MAG02004	MG0320	UAB011	II	II	NorthAmer	Lactobacillus_gasseri	0	0.348	37730	1833879	98.44	0
MAG02005	MG0320	UAB011	II	II	NorthAmer	Prevotella_timonensis	0	0.436	5373	2515299	88.01	0.039
MAG02006	MG0321	UAB011	II	II	NorthAmer	Varibaculum_cambriense	0	0.534	2261	1440640	72.51	3.771
MAG02007	MG0321	UAB011	II	II	NorthAmer	Prevotella_timonensis	0	0.432	3718	2386062	83.68	2.261
MAG02008	MG0321	UAB011	II	II	NorthAmer	Lactobacillus_gasseri	0	0.35	7432	1698157	89.19	2.167
MAG02009	MG0322	UAB011	II	II	NorthAmer	Lactobacillus_gasseri	0	0.351	8233	1693291	90.13	2.277
MAG02010	MG0322	UAB011	II	II	NorthAmer	Varibaculum_cambriense	1	0.533	13932	1859184	94.51	2.8
MAG02011	MG0322	UAB011	II	II	NorthAmer	Prevotella_timonensis	0	0.427	15655	3154010	98.24	0.714
MAG02012	MG0322	UAB011	II	II	NorthAmer	Propionimicrobium_lymphophilum	1	0.56	29522	2186960	98.68	0.99
MAG02013	MG0322	UAB011	II	II	NorthAmer	Olegusella_massiliensis	0	0.493	7543	1412608	85.52	1.148
MAG02014	MG0322	UAB011	II	II	NorthAmer	Corynebacterium_tuscaniense	1	0.598	6626	1727159	73.31	2.19
MAG02015	MG0322	UAB011	II	II	NorthAmer	Peptoniphilus_harei	0	0.368	2144	1176415	76.28	8.931
MAG02016	MG1924	UAB013	IV-A	IV-A	NorthAmer	Sneathia_vaginalis	1	0.28	111387	1285713	98.88	0
MAG02017	MG1924	UAB013	IV-A	IV-A	NorthAmer	Berryella_sp001552935	0	0.464	116339	1535611	98.99	0
MAG02018	MG1924	UAB013	IV-A	IV-A	NorthAmer	Megasphaera_lornae	0	0.468	6477	1645079	98.27	1.724
MAG02019	MG1924	UAB013	IV-A	IV-A	NorthAmer	Gardnerella_sp003585845	0	0.428	161560	1249153	84.94	0
MAG02020	MG1924	UAB013	IV-A	IV-A	NorthAmer	KA00274_sp902373515	0	0.421	50365	1506141	87.58	0.709
MAG02021	MG1924	UAB013	IV-A	IV-A	NorthAmer	Prevotella_amnii	0	0.359	71416	2196560	99.66	0.45
MAG02022	MG1924	UAB013	IV-A	IV-A	NorthAmer	Fannyhessea_spNov3	0	0.499	16675	1327226	93.43	0.806
MAG02023	MG1924	UAB013	IV-A	IV-A	NorthAmer	Parvimonas_sp001552895	1	0.26	5700	1165640	76.17	2.86
MAG02024	MG1924	UAB013	IV-A	IV-A	NorthAmer	UBA629_sp005465875	1	0.313	166790	1661669	76.21	0
MAG02025	MG1924	UAB013	IV-A	IV-A	NorthAmer	Gardnerella_vaginalis_A	1	0.379	137230	1561654	98.07	0.68
MAG02026	MG1925	UAB015	III	III-B	NorthAmer	Lactobacillus_iners	0	0.324	161965	1410774	96.76	0.442
MAG02027	MG1925	UAB015	III	III-B	NorthAmer	Gardnerella_vaginalis_H	0	0.457	37184	1543533	94.08	4.757
MAG02028	MG1925	UAB015	III	III-B	NorthAmer	Megasphaera_lornae	1	0.465	43842	1647672	99.95	0
MAG02029	MG1925	UAB015	III	III-B	NorthAmer	Gardnerella_leopoldii	0	0.42	951287	1528593	100	0
MAG02030	MG0323	UAB015	IV-B	IV-B	NorthAmer	Megasphaera_lornae	0	0.483	2423	1361349	86.56	2.164
MAG02031	MG0323	UAB015	IV-B	IV-B	NorthAmer	Gardnerella_vaginalis_E	0	0.443	8022	1385337	93.64	5.939
MAG02032	MG0324	UAB015	IV-B	IV-B	NorthAmer	Megasphaera_lornae	0	0.475	4652	1423858	94.91	1.546
MAG02033	MG0324	UAB015	IV-B	IV-B	NorthAmer	Berryella_sp001552935	1	0.476	4684	1248679	78.99	2.53
MAG02034	MG0324	UAB015	IV-B	IV-B	NorthAmer	Porphyromonas_uenonis	0	0.53	1643	1957480	96.23	5.642
MAG02035	MG1926	UAB017	IV-B	IV-B	NorthAmer	Dialister_sp001553355	0	0.393	39681	1558758	95.47	0.147
MAG02036	MG1926	UAB017	IV-B	IV-B	NorthAmer	Gardnerella_vaginalis_A	0	0.378	29745	1360562	92.97	1.136
MAG02037	MG1926	UAB017	IV-B	IV-B	NorthAmer	Bulleidia_spNov1	0	0.302	39514	1373186	99.04	0.476
MAG02038	MG1926	UAB017	IV-B	IV-B	NorthAmer	Parvimonas_sp001552895	1	0.256	91614	1466872	96.19	0
MAG02039	MG1926	UAB017	IV-B	IV-B	NorthAmer	Cryptobacteroides_spNov1	0	0.36	406371	1689120	94.76	0.238
MAG02040	MG1926	UAB017	IV-B	IV-B	NorthAmer	Gemella_asaccharolytica	0	0.266	61579	1324342	95.02	0.552
MAG02041	MG1926	UAB017	IV-B	IV-B	NorthAmer	Sneathia_vaginalis	1	0.282	210614	1304919	98.88	0
MAG02042	MG1926	UAB017	IV-B	IV-B	NorthAmer	Lactobacillus_iners	0	0.321	15503	1275961	97.72	1.306
MAG02043	MG1926	UAB017	IV-B	IV-B	NorthAmer	Peptoniphilus_vaginalis	0	0.344	69311	1686257	97.9	0
MAG02044	MG1926	UAB017	IV-B	IV-B	NorthAmer	KA00274_sp902373515	1	0.421	149813	1491877	86.88	0
MAG02045	MG1926	UAB017	IV-B	IV-B	NorthAmer	Anaerococcus_tetradius	0	0.346	6391	1741968	92.79	1.751
MAG02046	MG1926	UAB017	IV-B	IV-B	NorthAmer	Prevotella_bivia	0	0.391	27228	1908672	97.32	0
MAG02047	MG1926	UAB017	IV-B	IV-B	NorthAmer	Gardnerella_swidsinkii	0	0.419	224521	1557477	100	1.004
MAG02048	MG1926	UAB017	IV-B	IV-B	NorthAmer	Peptostreptococcus_anaerobius	0	0.362	7116	1432999	89.09	1.048
MAG02049	MG1926	UAB017	IV-B	IV-B	NorthAmer	Berryella_sp001552935	0	0.467	81309	1479082	95.7	0
MAG02050	MG1926	UAB017	IV-B	IV-B	NorthAmer	Prevotella_colorans	0	0.477	2740	1662823	74.7	1.557
MAG02051	MG1926	UAB017	IV-B	IV-B	NorthAmer	Porphyromonas_uenonis	0	0.528	1836	1946442	89.7	8.009
MAG02052	MG1926	UAB017	IV-B	IV-B	NorthAmer	Sneathia_sanguinegens	1	0.265	78775	1334545	98.88	0.16
MAG02053	MG1926	UAB017	IV-B	IV-B	NorthAmer	Gardnerella_vaginalis	0	0.41	240882	1608645	98.52	0
MAG02054	MG1926	UAB017	IV-B	IV-B	NorthAmer	Prevotella_disiens	0	0.394	58417	2598719	99.32	0.45
MAG02055	MG1926	UAB017	IV-B	IV-B	NorthAmer	Gardnerella_piotii	0	0.427	31928	1271046	89.15	1.363
MAG02056	MG1926	UAB017	IV-B	IV-B	NorthAmer	Megasphaera_lornae	0	0.467	183035	1656517	100	0
MAG02057	MG1926	UAB017	IV-B	IV-B	NorthAmer	Fannyhessea_vaginae	0	0.425	49915	1381884	89.71	0.806
MAG02058	MG1926	UAB017	IV-B	IV-B	NorthAmer	Fannyhessea_massiliense	0	0.489	80186	1434168	100	0.073
MAG02059	MG1927	UAB017	IV-B	IV-B	NorthAmer	KA00274_sp902373515	1	0.421	77483	1588438	86.88	0
MAG02060	MG1927	UAB017	IV-B	IV-B	NorthAmer	Lactobacillus_iners	0	0.323	150179	1354361	99.41	0.442
MAG02061	MG1927	UAB017	IV-B	IV-B	NorthAmer	Gardnerella_swidsinkii	1	0.421	83696	1490978	99.54	0.66
MAG02062	MG1927	UAB017	IV-B	IV-B	NorthAmer	Gardnerella_vaginalis	1	0.411	105257	1597896	97.73	0.11
MAG02063	MG1927	UAB017	IV-B	IV-B	NorthAmer	Prevotella_disiens	0	0.393	41656	2770697	98.64	0.469
MAG02064	MG1927	UAB017	IV-B	IV-B	NorthAmer	Sneathia_vaginalis	1	0.282	69302	1308787	98.88	0
MAG02065	MG1927	UAB017	IV-B	IV-B	NorthAmer	Megasphaera_lornae	0	0.469	2821	1577599	89.46	7.393
MAG02067	MG2282	P867	IV-B	IV-B	NorthAmer	Gardnerella_vaginalis_F	0	0.407	5298	1179662	71.92	7.017
MAG02068	MG0325	UAB021	IV-A	IV-A	NorthAmer	UBA629_sp005465875	0	0.313	17163	1515319	73.02	0.289
MAG02069	MG0325	UAB021	IV-A	IV-A	NorthAmer	Mageeibacillus_indolicus	0	0.449	40349	1629574	93.02	1.418
MAG02070	MG0325	UAB021	IV-A	IV-A	NorthAmer	Gardnerella_vaginalis_F	0	0.444	9076	1269880	83.77	2.083
MAG02071	MG0325	UAB021	IV-A	IV-A	NorthAmer	Prevotella_spNov3	1	0.477	106684	2619549	99.11	0
MAG02072	MG0325	UAB021	IV-A	IV-A	NorthAmer	Fannyhessea_spNov3	0	0.502	3955	1082677	77.21	1.625
MAG02073	MG0325	UAB021	IV-A	IV-A	NorthAmer	Porphyromonas_uenonis	0	0.533	10684	1917316	93.49	3.032
MAG02074	MG0325	UAB021	IV-A	IV-A	NorthAmer	Mobiluncus_mulieris	0	0.551	59524	2443029	99.52	1.105
MAG02075	MG0325	UAB021	IV-A	IV-A	NorthAmer	Prevotella_sp000758925	0	0.498	21208	2202910	95.56	1.463
MAG02076	MG0325	UAB021	IV-A	IV-A	NorthAmer	Berryella_sp001552935	1	0.468	7235	1270600	83.18	1.19
MAG02077	MG0325	UAB021	IV-A	IV-A	NorthAmer	Fannyhessea_massiliense	1	0.488	43666	1450079	94.67	0.92
MAG02078	MG0325	UAB021	IV-A	IV-A	NorthAmer	Megasphaera_lornae	0	0.474	4759	1305416	84.67	2.857
MAG02079	MG0326	UAB022	IV-B	IV-B	NorthAmer	Prevotella_amnii	0	0.37	1898	2282461	88.22	7.181
MAG02080	MG0327	UAB022	IV-B	IV-B	NorthAmer	Fannyhessea_vaginae	0	0.428	49409	1361743	94.81	0
MAG02081	MG0327	UAB022	IV-B	IV-B	NorthAmer	UBA629_sp005465875	0	0.311	66678	1465953	75.72	0
[truncated: 13,138 more rows]
