# Supplementary material for: VIRGO2: Unveiling the Functional and Ecological Complexity of the Vaginal Microbiome with an Enhanced Non-Redundant Gene Catalog
Source: bioRxiv. 2025 Mar 4:2025.03.04.641479. Preprint. [Version 1] doi: 10.1101/2025.03.04.641479 (PMC11908257; doi:10.1101/2025.03.04.641479)
Supplement: Supplement 9 — Supplementary Table 3: Accession numbers of isolate whole genome sequences included in VIRGO2 [file media-9.csv]

FinalName	NoContigs	Taxonomy	UsedInMock	NotBacteria	BioProject	BioSample
CIG00003	94	UBA629_sp005465875			PRJNA797778	GCA_005465875.1
CIG00004	1	UBA629_sp005465875	1		PRJNA797778	GCA_011082265.1
CIG00324	76	Lactobacillus_gasseri			PRJNA797778	GCF_027152455.1
CIG00323	76	Lactobacillus_gasseri			PRJNA797778	GCF_027152465.1
CIG00322	78	Lactobacillus_gasseri			PRJNA797778	GCF_027152605.1
CIG00277	29	Lactobacillus_gasseri			PRJNA797778	GCF_027152625.1
CIG00278	24	Lactobacillus_paragasseri			PRJNA797778	GCF_027152645.1
CIG00321	74	Lactobacillus_gasseri			PRJNA797778	GCF_027152655.1
CIG00279	60	Lactobacillus_paragasseri			PRJNA797778	GCF_027152685.1
CIG00276	18	Lactobacillus_gasseri			PRJNA797778	GCF_027152725.1
CIG00275	25	Lactobacillus_gasseri			PRJNA797778	GCF_027152765.1
CIG00274	32	Lactobacillus_gasseri			PRJNA797778	GCF_027152785.1
CIG00033	275	Lactobacillus_crispatus			PRJNA797778	GCF_027152805.1
CIG00030	282	Lactobacillus_crispatus			PRJNA797778	GCF_027152825.1
CIG00031	300	Lactobacillus_crispatus			PRJNA797778	GCF_027152845.1
CIG00095	83	Lactobacillus_gasseri			PRJNA797778	GCF_027152865.1
CIG00028	346	Lactobacillus_crispatus			PRJNA797778	GCF_027152885.1
CIG00094	79	Lactobacillus_gasseri			PRJNA797778	GCF_027152905.1
CIG00093	50	Lactobacillus_paragasseri			PRJNA797778	GCF_027152925.1
CIG00092	41	Lactobacillus_paragasseri			PRJNA797778	GCF_027152945.1
CIG00089	58	Lactobacillus_paragasseri			PRJNA797778	GCF_027152965.1
CIG00090	48	Lactobacillus_paragasseri			PRJNA797778	GCF_027152985.1
CIG00087	61	Lactobacillus_paragasseri			PRJNA797778	GCF_027153005.1
CIG00086	49	Lactobacillus_paragasseri			PRJNA797778	GCF_027153025.1
CIG00085	47	Lactobacillus_paragasseri			PRJNA797778	GCF_027153045.1
CIG00084	61	Lactobacillus_paragasseri			PRJNA797778	GCF_027153065.1
CIG00080	36	Lactobacillus_gasseri			PRJNA797778	GCF_027153085.1
CIG00069	65	Lactobacillus_gasseri			PRJNA797778	GCF_027153105.1
CIG00056	30	Lactobacillus_gasseri			PRJNA797778	GCF_027153125.1
CIG00608	76	Lactobacillus_gasseri			PRJNA797778	GCF_027153145.1
CIG00607	73	Lactobacillus_gasseri			PRJNA797778	GCF_027153165.1
CIG00605	82	Lactobacillus_gasseri			PRJNA797778	GCF_027153185.1
CIG00606	83	Lactobacillus_gasseri			PRJNA797778	GCF_027153195.1
CIG00604	76	Lactobacillus_gasseri			PRJNA797778	GCF_027153225.1
CIG00057	40	Lactobacillus_gasseri			PRJNA797778	GCF_027153245.1
CIG00312	378	Lactobacillus_crispatus			PRJNA797778	GCF_027153255.1
CIG00333	230	Lactobacillus_crispatus			PRJNA797778	GCF_027153305.1
CIG00331	1	Lactobacillus_crispatus			PRJNA797778	GCF_027153325.1
CIG00345	27	Lactobacillus_paragasseri			PRJNA797778	GCF_027153345.1
CIG00332	292	Lactobacillus_crispatus			PRJNA797778	GCF_027153355.1
CIG00186	346	Lactobacillus_crispatus			PRJNA797778	GCF_027153385.1
CIG00344	31	Lactobacillus_paragasseri			PRJNA797778	GCF_027153405.1
CIG00738	292	Lactobacillus_crispatus			PRJNA797778	GCF_027153425.1
CIG00740	260	Lactobacillus_crispatus			PRJNA797778	GCF_027153445.1
CIG00739	273	Lactobacillus_crispatus			PRJNA797778	GCF_027153465.1
CIG00733	325	Lactobacillus_crispatus			PRJNA797778	GCF_027153485.1
CIG00732	283	Lactobacillus_crispatus			PRJNA797778	GCF_027153505.1
CIG00731	318	Lactobacillus_crispatus			PRJNA797778	GCF_027153525.1
CIG00729	257	Lactobacillus_crispatus			PRJNA797778	GCF_027153545.1
CIG00723	252	Lactobacillus_crispatus			PRJNA797778	GCF_027153565.1
CIG00718	395	Lactobacillus_crispatus			PRJNA797778	GCF_027153585.1
CIG00722	235	Lactobacillus_crispatus			PRJNA797778	GCF_027153605.1
CIG00721	243	Lactobacillus_crispatus			PRJNA797778	GCF_027153625.1
CIG00720	339	Lactobacillus_crispatus			PRJNA797778	GCF_027153645.1
CIG00717	300	Lactobacillus_crispatus			PRJNA797778	GCF_027153665.1
CIG00710	342	Lactobacillus_crispatus			PRJNA797778	GCF_027153685.1
CIG00317	301	Lactobacillus_crispatus			PRJNA797778	GCF_027153705.1
CIG00711	352	Lactobacillus_crispatus			PRJNA797778	GCF_027153715.1
CIG00709	261	Lactobacillus_crispatus			PRJNA797778	GCF_027153745.1
CIG00708	370	Lactobacillus_crispatus			PRJNA797778	GCF_027153755.1
CIG00318	227	Lactobacillus_crispatus			PRJNA797778	GCF_027153785.1
CIG00707	237	Lactobacillus_crispatus			PRJNA797778	GCF_027153805.1
CIG00313	315	Lactobacillus_crispatus			PRJNA797778	GCF_027153815.1
CIG00314	294	Lactobacillus_crispatus			PRJNA797778	GCF_027153845.1
CIG00701	68	Lactobacillus_mulieris			PRJNA797778	GCF_027153865.1
CIG00702	63	Lactobacillus_mulieris			PRJNA797778	GCF_027153885.1
CIG00700	55	Lactobacillus_mulieris			PRJNA797778	GCF_027153895.1
CIG00699	375	Lactobacillus_crispatus			PRJNA797778	GCF_027153925.1
CIG00316	306	Lactobacillus_crispatus			PRJNA797778	GCF_027153945.1
CIG00698	270	Lactobacillus_crispatus			PRJNA797778	GCF_027153965.1
CIG00697	310	Lactobacillus_crispatus			PRJNA797778	GCF_027153985.1
CIG00696	287	Lactobacillus_crispatus			PRJNA797778	GCF_027154005.1
CIG00695	330	Lactobacillus_crispatus			PRJNA797778	GCF_027154025.1
CIG00692	323	Lactobacillus_crispatus			PRJNA797778	GCF_027154035.1
CIG00690	311	Lactobacillus_crispatus			PRJNA797778	GCF_027154065.1
CIG00689	319	Lactobacillus_crispatus			PRJNA797778	GCF_027154085.1
CIG00311	42	Lactobacillus_gasseri			PRJNA797778	GCF_027154105.1
CIG00687	452	Lactobacillus_crispatus			PRJNA797778	GCF_027154125.1
CIG00688	388	Lactobacillus_crispatus			PRJNA797778	GCF_027154135.1
CIG00310	86	Lactobacillus_gasseri			PRJNA797778	GCF_027154225.1
CIG00682	252	Lactobacillus_crispatus			PRJNA797778	GCF_027154285.1
CIG00681	316	Lactobacillus_crispatus			PRJNA797778	GCF_027154295.1
CIG00669	87	Lactobacillus_paragasseri			PRJNA797778	GCF_027154325.1
CIG00309	127	Limosilactobacillus_vaginalis			PRJNA797778	GCF_027154405.1
CIG00668	56	Lactobacillus_paragasseri			PRJNA797778	GCF_027154425.1
CIG00665	39	Lactobacillus_paragasseri			PRJNA797778	GCF_027154465.1
CIG00667	63	Lactobacillus_paragasseri			PRJNA797778	GCF_027154475.1
CIG00656	41	Lactobacillus_paragasseri			PRJNA797778	GCF_027154585.1
CIG00657	34	Lactobacillus_paragasseri			PRJNA797778	GCF_027154595.1
CIG00287	33	Lactobacillus_paragasseri			PRJNA797778	GCF_027154625.1
CIG00286	32	Lactobacillus_paragasseri			PRJNA797778	GCF_027154665.1
CIG00652	84	Lactobacillus_mulieris			PRJNA797778	GCF_027154705.1
CIG00653	73	Lactobacillus_mulieris			PRJNA797778	GCF_027154965.1
CIG00647	271	Lactobacillus_crispatus			PRJNA797778	GCF_027155005.1
CIG00646	272	Lactobacillus_crispatus			PRJNA797778	GCF_027155045.1
CIG00644	240	Lactobacillus_crispatus			PRJNA797778	GCF_027155075.1
CIG00643	277	Lactobacillus_crispatus			PRJNA797778	GCF_027155105.1
CIG00641	54	Lactobacillus_mulieris			PRJNA797778	GCF_027155165.1
CIG00640	69	Lactobacillus_mulieris			PRJNA797778	GCF_027155225.1
CIG00638	76	Lactobacillus_mulieris			PRJNA797778	GCF_027155265.1
CIG00642	74	Lactobacillus_mulieris			PRJNA797778	GCF_027155305.1
CIG00637	71	Lactobacillus_mulieris			PRJNA797778	GCF_027155335.1
CIG00636	242	Lactobacillus_crispatus			PRJNA797778	GCF_027155375.1
CIG00634	248	Lactobacillus_crispatus			PRJNA797778	GCF_027155425.1
CIG00635	247	Lactobacillus_crispatus			PRJNA797778	GCF_027155435.1
CIG00633	256	Lactobacillus_crispatus			PRJNA797778	GCF_027155545.1
CIG00219	67	Lactobacillus_mulieris			PRJNA797778	GCF_027155555.1
CIG00632	264	Lactobacillus_crispatus			PRJNA797778	GCF_027155575.1
CIG00631	97	Lactobacillus_jensenii			PRJNA797778	GCF_027155585.1
CIG00218	63	Lactobacillus_mulieris			PRJNA797778	GCF_027155625.1
CIG00630	93	Lactobacillus_jensenii			PRJNA797778	GCF_027155725.1
CIG00628	93	Lactobacillus_jensenii			PRJNA797778	GCF_027155785.1
CIG00208	86	Lactobacillus_jensenii			PRJNA797778	GCF_027155795.1
CIG00627	91	Lactobacillus_jensenii			PRJNA797778	GCF_027155805.1
CIG00207	89	Lactobacillus_jensenii			PRJNA797778	GCF_027155885.1
CIG00629	92	Lactobacillus_jensenii			PRJNA797778	GCF_027155905.1
CIG00206	94	Lactobacillus_jensenii			PRJNA797778	GCF_027155915.1
CIG00205	87	Lactobacillus_jensenii			PRJNA797778	GCF_027155925.1
CIG00204	94	Lactobacillus_jensenii			PRJNA797778	GCF_027155965.1
CIG00623	59	Lactobacillus_paragasseri			PRJNA797778	GCF_027155985.1
CIG00621	73	Lactobacillus_mulieris			PRJNA797778	GCF_027156005.1
CIG00622	47	Lactobacillus_paragasseri			PRJNA797778	GCF_027156025.1
CIG00620	74	Lactobacillus_mulieris			PRJNA797778	GCF_027156035.1
CIG00619	66	Lactobacillus_mulieris			PRJNA797778	GCF_027156065.1
CIG00618	71	Lactobacillus_mulieris			PRJNA797778	GCF_027156085.1
CIG00613	82	Limosilactobacillus_vaginalis			PRJNA797778	GCF_027156105.1
CIG00612	75	Limosilactobacillus_vaginalis			PRJNA797778	GCF_027156125.1
CIG00615	76	Limosilactobacillus_vaginalis			PRJNA797778	GCF_027156145.1
CIG00603	76	Limosilactobacillus_vaginalis			PRJNA797778	GCF_027156165.1
CIG00602	80	Limosilactobacillus_vaginalis			PRJNA797778	GCF_027156185.1
CIG00600	81	Limosilactobacillus_vaginalis			PRJNA797778	GCF_027156205.1
CIG00601	79	Limosilactobacillus_vaginalis			PRJNA797778	GCF_027156215.1
CIG00599	80	Lactobacillus_gasseri			PRJNA797778	GCF_027156225.1
CIG00598	82	Lactobacillus_gasseri			PRJNA797778	GCF_027156265.1
CIG00597	82	Lactobacillus_gasseri			PRJNA797778	GCF_027156285.1
CIG00594	73	Limosilactobacillus_vaginalis			PRJNA797778	GCF_027156305.1
CIG00595	87	Lactobacillus_gasseri			PRJNA797778	GCF_027156325.1
CIG00593	79	Lactobacillus_gasseri			PRJNA797778	GCF_027156345.1
CIG00596	82	Lactobacillus_gasseri			PRJNA797778	GCF_027156365.1
CIG00592	82	Lactobacillus_gasseri			PRJNA797778	GCF_027156385.1
CIG00590	79	Lactobacillus_gasseri			PRJNA797778	GCF_027156405.1
CIG00591	79	Lactobacillus_gasseri			PRJNA797778	GCF_027156415.1
CIG00588	84	Lactobacillus_gasseri			PRJNA797778	GCF_027156445.1
CIG00589	83	Lactobacillus_gasseri			PRJNA797778	GCF_027156455.1
CIG00587	83	Lactobacillus_gasseri			PRJNA797778	GCF_027156485.1
CIG00197	81	Lactobacillus_gasseri			PRJNA797778	GCF_027156505.1
CIG00195	78	Lactobacillus_gasseri			PRJNA797778	GCF_027156515.1
CIG00586	83	Lactobacillus_gasseri			PRJNA797778	GCF_027156525.1
CIG00196	78	Limosilactobacillus_vaginalis			PRJNA797778	GCF_027156545.1
CIG00194	82	Lactobacillus_gasseri			PRJNA797778	GCF_027156585.1
CIG00192	73	Limosilactobacillus_vaginalis			PRJNA797778	GCF_027156605.1
CIG00190	75	Limosilactobacillus_vaginalis			PRJNA797778	GCF_027156625.1
CIG00193	79	Lactobacillus_gasseri			PRJNA797778	GCF_027156635.1
CIG00189	74	Limosilactobacillus_vaginalis			PRJNA797778	GCF_027156665.1
CIG00188	74	Limosilactobacillus_vaginalis			PRJNA797778	GCF_027156685.1
CIG00319	287	Lactobacillus_crispatus			PRJNA797778	GCF_027156705.1
CIG00320	297	Lactobacillus_crispatus			PRJNA797778	GCF_027156725.1
CIG00574	28	Lactobacillus_gasseri			PRJNA797778	GCF_027156745.1
CIG00191	74	Limosilactobacillus_vaginalis			PRJNA797778	GCF_027156755.1
CIG00573	29	Lactobacillus_gasseri			PRJNA797778	GCF_027156785.1
CIG00572	33	Lactobacillus_gasseri			PRJNA797778	GCF_027156805.1
CIG00571	40	Lactobacillus_gasseri			PRJNA797778	GCF_027156825.1
CIG00569	41	Lactobacillus_gasseri			PRJNA797778	GCF_027156845.1
CIG00567	35	Lactobacillus_gasseri			PRJNA797778	GCF_027156905.1
CIG00570	30	Lactobacillus_gasseri			PRJNA797778	GCF_027156915.1
CIG00568	35	Lactobacillus_gasseri			PRJNA797778	GCF_027156945.1
CIG00566	34	Lactobacillus_gasseri			PRJNA797778	GCF_027156995.1
CIG00565	44	Lactobacillus_gasseri			PRJNA797778	GCF_027157085.1
CIG00562	41	Lactobacillus_gasseri			PRJNA797778	GCF_027157105.1
CIG00563	34	Lactobacillus_gasseri			PRJNA797778	GCF_027157115.1
CIG00564	29	Lactobacillus_gasseri			PRJNA797778	GCF_027157125.1
CIG00561	39	Lactobacillus_gasseri			PRJNA797778	GCF_027157165.1
CIG00558	30	Lactobacillus_gasseri			PRJNA797778	GCF_027157245.1
CIG00560	41	Lactobacillus_gasseri			PRJNA797778	GCF_027157255.1
CIG00559	38	Lactobacillus_gasseri			PRJNA797778	GCF_027157275.1
CIG00557	28	Lactobacillus_gasseri			PRJNA797778	GCF_027157295.1
CIG00556	26	Lactobacillus_gasseri			PRJNA797778	GCF_027157385.1
CIG00551	73	Lactobacillus_mulieris			PRJNA797778	GCF_027157445.1
CIG00554	25	Lactobacillus_gasseri			PRJNA797778	GCF_027157455.1
CIG00555	23	Lactobacillus_gasseri			PRJNA797778	GCF_027157485.1
CIG00543	307	Lactobacillus_crispatus			PRJNA797778	GCF_027157565.1
CIG00512	71	Lactobacillus_gasseri			PRJNA797778	GCF_027157605.1
CIG00545	330	Lactobacillus_crispatus			PRJNA797778	GCF_027157665.1
CIG00151	33	Lactobacillus_gasseri			PRJNA797778	GCF_027158505.1
CIG00553	28	Lactobacillus_gasseri			PRJNA797778	GCF_027158515.1
CIG00150	46	Lactobacillus_gasseri			PRJNA797778	GCF_027158545.1
CIG00149	30	Lactobacillus_gasseri			PRJNA797778	GCF_027158585.1
CIG00148	35	Lactobacillus_gasseri			PRJNA797778	GCF_027158605.1
CIG00147	39	Lactobacillus_gasseri			PRJNA797778	GCF_027158615.1
CIG00552	63	Lactobacillus_gasseri			PRJNA797778	GCF_027158645.1
CIG00550	71	Lactobacillus_mulieris			PRJNA797778	GCF_027158665.1
CIG00549	276	Lactobacillus_crispatus			PRJNA797778	GCF_027158685.1
CIG00546	298	Lactobacillus_crispatus			PRJNA797778	GCF_027158705.1
CIG00548	341	Lactobacillus_crispatus			PRJNA797778	GCF_027158725.1
CIG00547	297	Lactobacillus_crispatus			PRJNA797778	GCF_027158735.1
CIG00544	314	Lactobacillus_crispatus			PRJNA797778	GCF_027158765.1
CIG00541	296	Lactobacillus_crispatus			PRJNA797778	GCF_027158785.1
CIG00542	320	Lactobacillus_crispatus			PRJNA797778	GCF_027158795.1
CIG00538	291	Lactobacillus_crispatus			PRJNA797778	GCF_027158825.1
CIG00539	304	Lactobacillus_crispatus			PRJNA797778	GCF_027158835.1
CIG00540	302	Lactobacillus_crispatus			PRJNA797778	GCF_027158845.1
CIG00537	302	Lactobacillus_crispatus			PRJNA797778	GCF_027158885.1
CIG00536	313	Lactobacillus_crispatus			PRJNA797778	GCF_027158905.1
CIG00535	1	Lactobacillus_crispatus			PRJNA797778	GCF_027158925.1
CIG00144	328	Lactobacillus_crispatus			PRJNA797778	GCF_027158945.1
CIG00146	56	Lactobacillus_mulieris			PRJNA797778	GCF_027158955.1
CIG00142	347	Lactobacillus_crispatus			PRJNA797778	GCF_027158985.1
CIG00143	331	Lactobacillus_crispatus			PRJNA797778	GCF_027159005.1
CIG00141	330	Lactobacillus_crispatus			PRJNA797778	GCF_027159025.1
CIG00140	1	Lactobacillus_crispatus			PRJNA797778	GCF_027159035.1
CIG00530	318	Lactobacillus_crispatus			PRJNA797778	GCF_027159065.1
CIG00529	322	Lactobacillus_crispatus			PRJNA797778	GCF_027159085.1
CIG00528	329	Lactobacillus_crispatus			PRJNA797778	GCF_027159095.1
CIG00522	70	Lactobacillus_gasseri			PRJNA797778	GCF_027159105.1
CIG00521	71	Lactobacillus_gasseri			PRJNA797778	GCF_027159135.1
CIG00523	74	Lactobacillus_gasseri			PRJNA797778	GCF_027159165.1
CIG00520	72	Lactobacillus_gasseri			PRJNA797778	GCF_027159185.1
CIG00517	70	Lactobacillus_gasseri			PRJNA797778	GCF_027159195.1
CIG00519	74	Lactobacillus_gasseri			PRJNA797778	GCF_027159215.1
CIG00518	73	Lactobacillus_gasseri			PRJNA797778	GCF_027159245.1
CIG00516	73	Lactobacillus_gasseri			PRJNA797778	GCF_027159265.1
CIG00515	73	Lactobacillus_gasseri			PRJNA797778	GCF_027159285.1
CIG00513	72	Lactobacillus_gasseri			PRJNA797778	GCF_027159305.1
CIG00511	73	Lactobacillus_gasseri			PRJNA797778	GCF_027159325.1
CIG00514	72	Lactobacillus_gasseri			PRJNA797778	GCF_027159335.1
CIG00509	75	Lactobacillus_gasseri			PRJNA797778	GCF_027159365.1
CIG00510	73	Lactobacillus_gasseri			PRJNA797778	GCF_027159375.1
CIG00508	74	Lactobacillus_gasseri			PRJNA797778	GCF_027159405.1
CIG00106	78	Lactobacillus_gasseri			PRJNA797778	GCF_027159435.1
CIG00107	75	Lactobacillus_gasseri			PRJNA797778	GCF_027159545.1
CIG00104	73	Lactobacillus_gasseri			PRJNA797778	GCF_027159555.1
CIG00105	69	Lactobacillus_gasseri			PRJNA797778	GCF_027159585.1
CIG00103	73	Lactobacillus_gasseri			PRJNA797778	GCF_027159625.1
CIG00102	76	Lactobacillus_gasseri			PRJNA797778	GCF_027159665.1
CIG00101	79	Lactobacillus_gasseri			PRJNA797778	GCF_027159675.1
CIG00099	76	Lactobacillus_gasseri			PRJNA797778	GCF_027159705.1
CIG00100	76	Lactobacillus_gasseri			PRJNA797778	GCF_027159765.1
CIG00098	78	Lactobacillus_gasseri			PRJNA797778	GCF_027159825.1
CIG00137	81	Lactobacillus_gasseri			PRJNA797778	GCF_027159845.1
CIG00136	78	Lactobacillus_gasseri			PRJNA797778	GCF_027159885.1
CIG00134	78	Lactobacillus_gasseri			PRJNA797778	GCF_027159925.1
CIG00135	79	Lactobacillus_gasseri			PRJNA797778	GCF_027159945.1
CIG00133	77	Lactobacillus_gasseri			PRJNA797778	GCF_027160025.1
CIG00131	287	Lactobacillus_crispatus			PRJNA797778	GCF_027160085.1
CIG00132	253	Lactobacillus_crispatus			PRJNA797778	GCF_027160095.1
CIG00130	327	Lactobacillus_crispatus			PRJNA797778	GCF_027160165.1
CIG00129	309	Lactobacillus_crispatus			PRJNA797778	GCF_027160215.1
CIG00128	1	Lactobacillus_crispatus	1		PRJNA797778	GCF_027160225.1
CIG00011	300	Lactobacillus_crispatus			PRJNA797778	GCF_027160285.1
CIG00012	297	Lactobacillus_crispatus			PRJNA797778	GCF_027160325.1
CIG00500	75	Lactobacillus_gasseri			PRJNA797778	GCF_027160385.1
CIG00502	76	Lactobacillus_gasseri			PRJNA797778	GCF_027160425.1
CIG00498	77	Lactobacillus_gasseri			PRJNA797778	GCF_027160455.1
CIG00499	77	Lactobacillus_gasseri			PRJNA797778	GCF_027160505.1
CIG00497	292	Lactobacillus_crispatus			PRJNA797778	GCF_027160525.1
CIG00495	297	Lactobacillus_crispatus			PRJNA797778	GCF_027160545.1
CIG00496	274	Lactobacillus_crispatus			PRJNA797778	GCF_027160555.1
CIG00493	296	Lactobacillus_crispatus			PRJNA797778	GCF_027160585.1
CIG00494	275	Lactobacillus_crispatus			PRJNA797778	GCF_027160595.1
CIG00492	86	Lactobacillus_gasseri			PRJNA797778	GCF_027160625.1
CIG00490	99	Lactobacillus_gasseri			PRJNA797778	GCF_027160645.1
CIG00491	81	Lactobacillus_gasseri			PRJNA797778	GCF_027160665.1
CIG00489	72	Lactobacillus_gasseri			PRJNA797778	GCF_027160685.1
CIG00488	80	Lactobacillus_gasseri			PRJNA797778	GCF_027160705.1
CIG00487	79	Lactobacillus_jensenii			PRJNA797778	GCF_027160725.1
CIG00486	65	Lactobacillus_jensenii			PRJNA797778	GCF_027160745.1
CIG00485	77	Lactobacillus_gasseri			PRJNA797778	GCF_027160765.1
CIG00484	76	Lactobacillus_gasseri			PRJNA797778	GCF_027160785.1
CIG00483	288	Lactobacillus_crispatus			PRJNA797778	GCF_027160805.1
CIG00482	283	Lactobacillus_crispatus			PRJNA797778	GCF_027160825.1
CIG00480	320	Lactobacillus_crispatus			PRJNA797778	GCF_027160845.1
CIG00481	306	Lactobacillus_crispatus			PRJNA797778	GCF_027160865.1
CIG00477	148	Lactobacillus_gasseri			PRJNA797778	GCF_027160885.1
CIG00476	72	Lactobacillus_gasseri			PRJNA797778	GCF_027160905.1
CIG00475	78	Lactobacillus_gasseri			PRJNA797778	GCF_027160925.1
CIG00474	74	Lactobacillus_gasseri			PRJNA797778	GCF_027160945.1
CIG00471	80	Lactobacillus_gasseri			PRJNA797778	GCF_027160965.1
CIG00472	104	Lactobacillus_gasseri			PRJNA797778	GCF_027160985.1
CIG00473	74	Lactobacillus_gasseri			PRJNA797778	GCF_027160995.1
CIG00470	76	Lactobacillus_gasseri			PRJNA797778	GCF_027161025.1
CIG00468	75	Lactobacillus_gasseri			PRJNA797778	GCF_027161045.1
CIG00469	76	Lactobacillus_gasseri			PRJNA797778	GCF_027161065.1
CIG00467	304	Lactobacillus_crispatus			PRJNA797778	GCF_027161085.1
CIG00466	260	Lactobacillus_crispatus			PRJNA797778	GCF_027161105.1
CIG00465	308	Lactobacillus_crispatus			PRJNA797778	GCF_027161115.1
CIG00464	289	Lactobacillus_crispatus			PRJNA797778	GCF_027161125.1
CIG00463	1	Lactobacillus_crispatus			PRJNA797778	GCF_027161165.1
CIG00001	2	Lactobacillus_crispatus			PRJNA797778	pending
CIG00002	2	Lactobacillus_crispatus			PRJNA797778	pending
CIG00005	195	Prevotella_bivia			PRJNA797778	pending
CIG00006	201	Prevotella_bivia			PRJNA797778	pending
CIG00007	138	Prevotella_bivia			PRJNA797778	pending
CIG00008	193	Prevotella_bivia			PRJNA797778	pending
CIG00009	36	Limosilactobacillus			PRJNA797778	pending
CIG00010	36	Limosilactobacillus			PRJNA797778	pending
CIG00013	58	Limosilactobacillus_vaginalis			PRJNA797778	pending
CIG00014	285	Prevotella_bivia			PRJNA797778	pending
CIG00015	231	Prevotella_bivia			PRJNA797778	pending
CIG00016	209	Prevotella_bivia			PRJNA797778	pending
CIG00017	299	Prevotella_bivia			PRJNA797778	pending
CIG00018	31	Gardnerella_vaginalis			PRJNA797778	pending
CIG00020	1	Gardnerella_vaginalis			PRJNA797778	pending
CIG00021	31	Gardnerella_vaginalis			PRJNA797778	pending
CIG00022	27	Gardnerella_vaginalis			PRJNA797778	pending
CIG00023	146	Limosilactobacillus_portuensis			PRJNA797778	pending
CIG00024	136	Limosilactobacillus_portuensis			PRJNA797778	pending
CIG00025	157	Limosilactobacillus_portuensis			PRJNA797778	pending
CIG00026	43	Lactobacillus_gasseri			PRJNA797778	pending
CIG00027	52	Gardnerella_vaginalis			PRJNA797778	pending
CIG00029	2	Lactobacillus_crispatus			PRJNA797778	pending
CIG00032	292	Lactobacillus_crispatus			PRJNA797778	pending
CIG00034	62	Streptococcus_anginosus			PRJNA797778	pending
CIG00035	47	Aerococcus_christensenii			PRJNA797778	pending
CIG00036	44	Peptoniphilus_harei			PRJNA797778	pending
CIG00037	39	Aerococcus_christensenii			PRJNA797778	pending
CIG00038	29	Finegoldia_magna			PRJNA797778	pending
CIG00039	58	Aerococcus_christensenii			PRJNA797778	pending
CIG00040	14	Pauljensenia_turicensis			PRJNA797778	pending
CIG00041	8	Gardnerella_piotii			PRJNA797778	pending
CIG00042	52	Bifidobacterium_bifidum			PRJNA797778	pending
CIG00043	52	Bifidobacterium_bifidum			PRJNA797778	pending
CIG00044	73	Enterococcus_faecalis			PRJNA797778	pending
CIG00045	115	Enterococcus_faecalis			PRJNA797778	pending
CIG00046	42	Streptococcus_anginosus			PRJNA797778	pending
CIG00047	210	Staphylococcus_epidermidis			PRJNA797778	pending
CIG00048	60	Bifidobacterium_bifidum			PRJNA797778	pending
CIG00049	50	Bifidobacterium_bifidum			PRJNA797778	pending
CIG00050	52	Bifidobacterium_bifidum			PRJNA797778	pending
CIG00051	59	Bifidobacterium_bifidum			PRJNA797778	pending
CIG00052	52	Bifidobacterium_bifidum			PRJNA797778	pending
CIG00053	121	Clostridium_ventriculi			PRJNA797778	pending
CIG00054	10	Cutibacterium_acnes			PRJNA797778	pending
CIG00055	10	Cutibacterium_acnes			PRJNA797778	pending
CIG00058	37	Finegoldia_magna			PRJNA797778	pending
CIG00059	33	Propionimicrobium_lymphophilum			PRJNA797778	pending
CIG00060	37	Propionimicrobium_lymphophilum			PRJNA797778	pending
CIG00061	6	Propionimicrobium_lymphophilum			PRJNA797778	pending
CIG00062	47	Actinotignum_sanguinis			PRJNA797778	pending
CIG00063	2	Lactobacillus_iners			PRJNA797778	pending
CIG00064	33	Gardnerella_piotii			PRJNA797778	pending
CIG00065	26	Gardnerella_piotii			PRJNA797778	pending
CIG00067	1	Gardnerella_vaginalis	1		PRJNA797778	pending
CIG00068	12	Gardnerella_leopoldii			PRJNA797778	pending
CIG00070	30	Limosilactobacillus_coleohominis			PRJNA797778	pending
CIG00071	39	Limosilactobacillus_coleohominis			PRJNA797778	pending
CIG00072	39	Limosilactobacillus_coleohominis			PRJNA797778	pending
CIG00073	37	Limosilactobacillus_coleohominis			PRJNA797778	pending
CIG00075	1	Bifidobacterium			PRJNA797778	pending
CIG00076	38	Bifidobacterium			PRJNA797778	pending
CIG00078	1	Bifidobacterium			PRJNA797778	pending
CIG00079	29	Bifidobacterium			PRJNA797778	pending
CIG00081	30	Actinotignum_sanguinis			PRJNA797778	pending
CIG00082	83	Actinotignum_sanguinis			PRJNA797778	pending
CIG00083	8	Varibaculum_cambriense			PRJNA797778	pending
CIG00088	55	Lactobacillus_paragasseri			PRJNA797778	pending
CIG00091	48	Lactobacillus_paragasseri			PRJNA797778	pending
CIG00097	1	Gardnerella_vaginalis			PRJNA797778	pending
CIG00108	24	Bifidobacterium_breve			PRJNA797778	pending
CIG00109	16	Bifidobacterium_breve			PRJNA797778	pending
CIG00110	19	Bifidobacterium_breve			PRJNA797778	pending
CIG00111	19	Bifidobacterium_breve			PRJNA797778	pending
CIG00112	19	Bifidobacterium_breve			PRJNA797778	pending
CIG00113	178	Prevotella_bivia			PRJNA797778	pending
CIG00114	223	Prevotella_bivia			PRJNA797778	pending
CIG00115	161	Prevotella_bivia			PRJNA797778	pending
CIG00116	179	Prevotella_bivia			PRJNA797778	pending
CIG00117	230	Prevotella_disiens			PRJNA797778	pending
CIG00118	272	Prevotella_disiens			PRJNA797778	pending
CIG00119	239	Prevotella_disiens			PRJNA797778	pending
CIG00120	252	Prevotella_disiens			PRJNA797778	pending
CIG00121	275	Prevotella_disiens			PRJNA797778	pending
CIG00122	11	Gardnerella_vaginalis			PRJNA797778	pending
CIG00123	12	Gardnerella_vaginalis			PRJNA797778	pending
CIG00124	8	Gardnerella_vaginalis			PRJNA797778	pending
CIG00125	28	Gardnerella_vaginalis			PRJNA797778	pending
CIG00126	15	Gardnerella_vaginalis			PRJNA797778	pending
CIG00138	236	Limosilactobacillus_portuensis			PRJNA797778	pending
CIG00145	145	Limosilactobacillus_portuensis			PRJNA797778	pending
CIG00152	25	Cutibacterium_avidum			PRJNA797778	pending
CIG00153	23	Cutibacterium_avidum			PRJNA797778	pending
CIG00154	98	Staphylococcus_epidermidis			PRJNA797778	pending
CIG00155	48	Cutibacterium_avidum			PRJNA797778	pending
CIG00156	76	Staphylococcus_epidermidis			PRJNA797778	pending
CIG00157	44	Enterococcus_faecalis			PRJNA797778	pending
CIG00158	76	Enterococcus_faecalis			PRJNA797778	pending
CIG00159	40	Enterococcus_faecalis			PRJNA797778	pending
CIG00160	46	Enterococcus_faecalis			PRJNA797778	pending
CIG00161	43	Enterococcus_faecalis			PRJNA797778	pending
CIG00162	38	Cutibacterium_avidum			PRJNA797778	pending
CIG00163	60	Facklamia_hominis			PRJNA797778	pending
CIG00164	16	Gleimia_europaea			PRJNA797778	pending
CIG00165	1	Varibaculum			PRJNA797778	pending
CIG00166	43	Anaerococcus_rubeinfantis			PRJNA797778	pending
CIG00167	22	Gleimia_europaea			PRJNA797778	pending
CIG00168	14	Gleimia_europaea			PRJNA797778	pending
CIG00169	247	Prevotella_disiens			PRJNA797778	pending
CIG00170	80	Prevotella_disiens			PRJNA797778	pending
CIG00171	99	Prevotella_sp001553265			PRJNA797778	pending
CIG00172	94	Prevotella_disiens			PRJNA797778	pending
CIG00173	161	Prevotella_disiens			PRJNA797778	pending
CIG00174	44	Porphyromonas			PRJNA797778	pending
CIG00175	40	Porphyromonas			PRJNA797778	pending
CIG00176	46	Porphyromonas			PRJNA797778	pending
CIG00177	8	Gardnerella_sp003585845			PRJNA797778	pending
CIG00178	5	Gardnerella_sp003585845			PRJNA797778	pending
CIG00179	14	Gardnerella_sp003585845			PRJNA797778	pending
CIG00180	12	Gardnerella_vaginalis_C			PRJNA797778	pending
CIG00182	1	Gardnerella_sp003585845			PRJNA797778	pending
CIG00183	243	Prevotella_corporis			PRJNA797778	pending
CIG00185	2	Prevotella_corporis	1		PRJNA797778	pending
CIG00187	2	Lactobacillus_crispatus			PRJNA797778	pending
CIG00198	64	Streptococcus_anginosus			PRJNA797778	pending
CIG00199	50	Streptococcus_anginosus			PRJNA797778	pending
CIG00200	41	Bifidobacterium_breve			PRJNA797778	pending
CIG00201	60	Bifidobacterium_breve			PRJNA797778	pending
CIG00202	94	Bifidobacterium_breve			PRJNA797778	pending
CIG00203	64	Bifidobacterium_breve			PRJNA797778	pending
CIG00209	44	Limosilactobacillus			PRJNA797778	pending
CIG00210	51	Limosilactobacillus			PRJNA797778	pending
CIG00211	53	Limosilactobacillus			PRJNA797778	pending
CIG00212	65	Limosilactobacillus			PRJNA797778	pending
CIG00213	27	Gardnerella_leopoldii			PRJNA797778	pending
CIG00214	22	Bifidobacterium_breve			PRJNA797778	pending
CIG00215	65	Gardnerella_leopoldii			PRJNA797778	pending
CIG00216	23	Bifidobacterium_breve			PRJNA797778	pending
CIG00217	31	Winkia_neuii			PRJNA797778	pending
CIG00220	23	Bifidobacterium_breve			PRJNA797778	pending
CIG00221	24	Bifidobacterium_breve			PRJNA797778	pending
CIG00222	25	Bifidobacterium_breve			PRJNA797778	pending
CIG00223	31	Bifidobacterium_breve			PRJNA797778	pending
CIG00224	62	Streptococcus_anginosus			PRJNA797778	pending
CIG00225	52	Streptococcus_anginosus			PRJNA797778	pending
CIG00226	113	Streptococcus_anginosus			PRJNA797778	pending
CIG00227	36	Streptococcus_anginosus			PRJNA797778	pending
CIG00228	31	Actinotignum_sanguinis			PRJNA797778	pending
CIG00229	24	Actinotignum_sanguinis			PRJNA797778	pending
CIG00230	14	Gardnerella_piotii			PRJNA797778	pending
CIG00231	31	Bifidobacterium_breve			PRJNA797778	pending
CIG00232	23	Bifidobacterium_breve			PRJNA797778	pending
CIG00233	30	Bifidobacterium_breve			PRJNA797778	pending
CIG00235	1	Gardnerella_piotii	1		PRJNA797778	pending
CIG00236	160	Limosilactobacillus_reuteri			PRJNA797778	pending
CIG00237	150	Limosilactobacillus_reuteri			PRJNA797778	pending
CIG00238	150	Limosilactobacillus_reuteri			PRJNA797778	pending
CIG00239	153	Limosilactobacillus_reuteri			PRJNA797778	pending
CIG00240	158	Limosilactobacillus_reuteri			PRJNA797778	pending
CIG00241	57	Streptococcus_anginosus			PRJNA797778	pending
CIG00242	66	Streptococcus_anginosus			PRJNA797778	pending
CIG00243	75	Streptococcus_anginosus			PRJNA797778	pending
CIG00244	69	Streptococcus_anginosus			PRJNA797778	pending
CIG00245	66	Streptococcus_anginosus			PRJNA797778	pending
CIG00246	68	Fenollaria_massiliensis			PRJNA797778	pending
CIG00247	61	Porphyromonas_sp900541275			PRJNA797778	pending
CIG00248	52	Porphyromonas_sp900541275			PRJNA797778	pending
CIG00249	73	Corynebacterium_pyruviciproducens			PRJNA797778	pending
CIG00250	102	Streptococcus_anginosus			PRJNA797778	pending
CIG00251	68	Streptococcus_anginosus			PRJNA797778	pending
CIG00252	102	Streptococcus_anginosus			PRJNA797778	pending
CIG00253	102	Streptococcus_anginosus			PRJNA797778	pending
CIG00254	105	Streptococcus_anginosus			PRJNA797778	pending
CIG00255	142	Streptococcus_anginosus			PRJNA797778	pending
CIG00256	104	Streptococcus_anginosus			PRJNA797778	pending
CIG00257	126	Streptococcus_anginosus			PRJNA797778	pending
CIG00259	2	Prevotella_bivia	1		PRJNA797778	pending
CIG00260	152	Prevotella_bivia			PRJNA797778	pending
CIG00261	139	Prevotella_bivia			PRJNA797778	pending
CIG00262	150	Prevotella_bivia			PRJNA797778	pending
CIG00263	152	Prevotella_bivia			PRJNA797778	pending
CIG00265	1	Gardnerella_leopoldii			PRJNA797778	pending
CIG00266	16	Gardnerella_leopoldii			PRJNA797778	pending
CIG00267	20	Gardnerella_leopoldii			PRJNA797778	pending
CIG00268	24	Gardnerella_leopoldii			PRJNA797778	pending
CIG00269	54	Limosilactobacillus_portuensis			PRJNA797778	pending
CIG00270	57	Limosilactobacillus_portuensis			PRJNA797778	pending
CIG00271	57	Limosilactobacillus_portuensis			PRJNA797778	pending
CIG00272	58	Limosilactobacillus_portuensis			PRJNA797778	pending
CIG00273	52	Limosilactobacillus_portuensis			PRJNA797778	pending
CIG00280	39	Winkia_neuii			PRJNA797778	pending
CIG00281	26	Bifidobacterium_bifidum			PRJNA797778	pending
CIG00282	40	Bifidobacterium_breve			PRJNA797778	pending
CIG00283	30	Bifidobacterium_breve			PRJNA797778	pending
CIG00284	33	Bifidobacterium_breve			PRJNA797778	pending
CIG00285	30	Bifidobacterium_breve			PRJNA797778	pending
CIG00288	151	Prevotella_bivia			PRJNA797778	pending
CIG00290	2	Prevotella_bivia			PRJNA797778	pending
CIG00291	121	Prevotella_bivia			PRJNA797778	pending
CIG00292	133	Prevotella_bivia			PRJNA797778	pending
CIG00293	138	Prevotella_bivia			PRJNA797778	pending
CIG00294	7	Gardnerella_vaginalis_C			PRJNA797778	pending
CIG00295	5	Gardnerella_vaginalis_C			PRJNA797778	pending
CIG00296	12	Gardnerella_vaginalis_C			PRJNA797778	pending
CIG00297	9	Gardnerella_vaginalis_C			PRJNA797778	pending
CIG00298	7	Gardnerella_vaginalis_C			PRJNA797778	pending
CIG00299	8	Gardnerella_vaginalis_C			PRJNA797778	pending
CIG00300	40	Bifidobacterium_breve			PRJNA797778	pending
CIG00301	55	Bifidobacterium_breve			PRJNA797778	pending
CIG00302	71	Bifidobacterium_breve			PRJNA797778	pending
CIG00303	43	Bifidobacterium_breve			PRJNA797778	pending
CIG00304	45	Bifidobacterium_breve			PRJNA797778	pending
CIG00305	23	Bifidobacterium			PRJNA797778	pending
CIG00306	16	Bifidobacterium			PRJNA797778	pending
CIG00307	32	Bifidobacterium			PRJNA797778	pending
CIG00308	25	Bifidobacterium			PRJNA797778	pending
CIG00315	248	Lactobacillus_crispatus			PRJNA797778	pending
CIG00325	177	Limosilactobacillus_portuensis			PRJNA797778	pending
CIG00326	214	Limosilactobacillus_portuensis			PRJNA797778	pending
CIG00327	174	Limosilactobacillus_portuensis			PRJNA797778	pending
CIG00329	1	Gardnerella_vaginalis_C			PRJNA797778	pending
CIG00334	53	Anaerococcus			PRJNA797778	pending
CIG00335	66	Fenollaria_massiliensis			PRJNA797778	pending
CIG00337	1	Lactobacillus_iners	1		PRJNA797778	pending
CIG00338	1	Ezakiella_coagulans	1		PRJNA797778	pending
CIG00339	1	Fenollaria_massiliensis	1		PRJNA797778	pending
CIG00340	164	Prevotella_disiens			PRJNA797778	pending
CIG00341	153	Prevotella_disiens			PRJNA797778	pending
CIG00342	134	Prevotella_disiens			PRJNA797778	pending
CIG00343	34	Lactobacillus_paragasseri			PRJNA797778	pending
CIG00346	262	Prevotella_disiens			PRJNA797778	pending
CIG00347	275	Prevotella_disiens			PRJNA797778	pending
CIG00348	238	Prevotella_disiens			PRJNA797778	pending
CIG00349	247	Prevotella_disiens			PRJNA797778	pending
CIG00350	207	Prevotella_disiens			PRJNA797778	pending
CIG00351	134	Prevotella_bivia			PRJNA797778	pending
CIG00352	124	Prevotella_bivia			PRJNA797778	pending
CIG00353	144	Prevotella_bivia			PRJNA797778	pending
CIG00354	151	Prevotella_bivia			PRJNA797778	pending
CIG00355	99	Gardnerella_piotii			PRJNA797778	pending
CIG00356	82	Streptococcus_anginosus			PRJNA797778	pending
CIG00358	1	Prevotella_timonensis			PRJNA797778	pending
CIG00359	15	Pauljensenia_turicensis			PRJNA797778	pending
CIG00360	16	Gardnerella_piotii			PRJNA797778	pending
CIG00361	89	Prevotella_bivia			PRJNA797778	pending
CIG00362	47	Lactobacillus_mulieris			PRJNA797778	pending
CIG00363	146	Prevotella_bivia			PRJNA797778	pending
CIG00364	214	Prevotella_bivia			PRJNA797778	pending
CIG00365	130	Gardnerella_piotii			PRJNA797778	pending
CIG00366	51	Bifidobacterium_pseudocatenulatum			PRJNA797778	pending
CIG00367	418	Prevotella_ihumii			PRJNA797778	pending
CIG00369	2	Prevotella_amnii			PRJNA797778	pending
CIG00371	1	Gardnerella_vaginalis			PRJNA797778	pending
CIG00372	28	Streptococcus_agalactiae			PRJNA797778	pending
CIG00373	113	Ligilactobacillus_salivarius			PRJNA797778	pending
CIG00375	1	Bifidobacterium			PRJNA797778	pending
CIG00376	48	Limosilactobacillus			PRJNA797778	pending
CIG00378	1	Gardnerella_piotii			PRJNA797778	pending
CIG00379	248	Prevotella_amnii			PRJNA797778	pending
CIG00381	1	Prevotella_timonensis			PRJNA797778	pending
CIG00382	232	Lactobacillus_crispatus			PRJNA797778	pending
CIG00383	67	Lactobacillus_gasseri			PRJNA797778	pending
CIG00384	129	Prevotella_corporis			PRJNA797778	pending
CIG00385	148	Prevotella_bivia			PRJNA797778	pending
CIG00386	23	Gardnerella_vaginalis			PRJNA797778	pending
CIG00387	27	Streptococcus_agalactiae			PRJNA797778	pending
CIG00388	77	Prevotella_bivia			PRJNA797778	pending
CIG00390	2	Prevotella_amnii	1		PRJNA797778	pending
CIG00391	63	Gardnerella_vaginalis_C			PRJNA797778	pending
CIG00392	131	Lactobacillus_jensenii			PRJNA797778	pending
CIG00393	140	Lactobacillus_mulieris			PRJNA797778	pending
CIG00394	127	Prevotella_bivia			PRJNA797778	pending
CIG00395	50	Lactobacillus_jensenii			PRJNA797778	pending
CIG00396	195	Lactobacillus_jensenii			PRJNA797778	pending
CIG00397	127	Lactobacillus_iners			PRJNA797778	pending
CIG00398	256	Lactobacillus_crispatus			PRJNA797778	pending
CIG00399	93	Lactobacillus_mulieris			PRJNA797778	pending
CIG00400	305	Lactobacillus_crispatus			PRJNA797778	pending
CIG00402	1	Fannyhessea_vaginae	1		PRJNA797778	pending
CIG00403	137	Prevotella_amnii			PRJNA797778	pending
CIG00404	102	Prevotella_timonensis			PRJNA797778	pending
CIG00406	1	Prevotella_timonensis	1		PRJNA797778	pending
CIG00407	24	Fannyhessea_vaginae			PRJNA797778	pending
CIG00408	155	Prevotella_amnii			PRJNA797778	pending
CIG00409	41	Gardnerella_vaginalis			PRJNA797778	pending
CIG00410	48	Gardnerella_vaginalis			PRJNA797778	pending
CIG00411	69	Gardnerella_piotii			PRJNA797778	pending
CIG00412	73	Prevotella_bivia			PRJNA797778	pending
CIG00413	69	Lactobacillus_mulieris			PRJNA797778	pending
CIG00414	64	Limosilactobacillus_portuensis			PRJNA797778	pending
CIG00416	1	Lactobacillus_iners			PRJNA797778	pending
CIG00417	24	Aerococcus_christensenii			PRJNA797778	pending
CIG00418	41	Enterococcus_faecalis			PRJNA797778	pending
CIG00419	140	Prevotella_bivia			PRJNA797778	pending
CIG00420	34	Fannyhessea_vaginae			PRJNA797778	pending
CIG00421	97	Prevotella_amnii			PRJNA797778	pending
CIG00422	23	Bifidobacterium_breve			PRJNA797778	pending
CIG00423	388	Bifidobacterium_breve			PRJNA797778	pending
CIG00425	1	Gardnerella_leopoldii			PRJNA797778	pending
CIG00426	291	Lactobacillus_crispatus			PRJNA797778	pending
CIG00427	42	Limosilactobacillus_coleohominis			PRJNA797778	pending
CIG00428	216	Lactobacillus_crispatus			PRJNA797778	pending
CIG00429	72	Staphylococcus_hominis			PRJNA797778	pending
CIG00430	76	Prevotella_bivia			PRJNA797778	pending
CIG00431	55	Prevotella_melaninogenica			PRJNA797778	pending
CIG00432	99	Limosilactobacillus_portuensis			PRJNA797778	pending
CIG00433	53	Gardnerella_vaginalis			PRJNA797778	pending
CIG00434	151	Prevotella_disiens			PRJNA797778	pending
CIG00436	1	Gardnerella_swidsinkii			PRJNA797778	pending
CIG00437	34	Gardnerella_swidsinkii			PRJNA797778	pending
CIG00438	106	Prevotella_bivia			PRJNA797778	pending
CIG00439	74	Gardnerella_vaginalis_E			PRJNA797778	pending
CIG00440	95	Fannyhessea_vaginae			PRJNA797778	pending
CIG00442	1	Gardnerella_vaginalis_B	1		PRJNA797778	pending
CIG00443	80	Prevotella_disiens			PRJNA797778	pending
CIG00445	1	Gardnerella_swidsinkii	1		PRJNA797778	pending
CIG00446	73	Lactobacillus_jensenii			PRJNA797778	pending
CIG00447	397	Lactobacillus_crispatus			PRJNA797778	pending
CIG00448	1120	Prevotella_melaninogenica			PRJNA797778	pending
CIG00449	318	Lactobacillus_crispatus			PRJNA797778	pending
CIG00450	326	Lactobacillus_crispatus			PRJNA797778	pending
CIG00451	36	Fannyhessea_vaginae			PRJNA797778	pending
CIG00452	71	Limosilactobacillus_portuensis			PRJNA797778	pending
CIG00453	148	Prevotella_bivia			PRJNA797778	pending
CIG00454	196	Prevotella_disiens			PRJNA797778	pending
CIG00455	22	Gardnerella_piotii			PRJNA797778	pending
CIG00456	18	Fannyhessea_vaginae			PRJNA797778	pending
CIG00457	153	Prevotella_bivia			PRJNA797778	pending
CIG00458	32	Fannyhessea			PRJNA797778	pending
CIG00459	103	Porphyromonas_uenonis			PRJNA797778	pending
CIG00460	122	Prevotella_disiens			PRJNA797778	pending
CIG00461	55	Lactobacillus_mulieris			PRJNA797778	pending
CIG00478	190	Limosilactobacillus_portuensis			PRJNA797778	pending
CIG00479	199	Limosilactobacillus_portuensis			PRJNA797778	pending
CIG00501	239	Limosilactobacillus_portuensis			PRJNA797778	pending
CIG00503	55	Pediococcus_acidilactici			PRJNA797778	pending
CIG00504	40	Pediococcus_acidilactici			PRJNA797778	pending
CIG00505	109	Prevotella_bivia			PRJNA797778	pending
CIG00506	131	Prevotella_bivia			PRJNA797778	pending
CIG00507	23	Winkia_sp002849225			PRJNA797778	pending
CIG00524	69	Streptococcus_anginosus			PRJNA797778	pending
CIG00525	48	Streptococcus_anginosus			PRJNA797778	pending
CIG00526	51	Streptococcus_anginosus			PRJNA797778	pending
CIG00527	65	Streptococcus_anginosus			PRJNA797778	pending
CIG00531	101	Prevotella_bergensis			PRJNA797778	pending
CIG00532	105	Prevotella_bergensis			PRJNA797778	pending
CIG00533	197	Prevotella_corporis			PRJNA797778	pending
CIG00575	56	Enterococcus_faecalis			PRJNA797778	pending
CIG00576	46	Enterococcus_faecalis			PRJNA797778	pending
CIG00577	49	Enterococcus_faecalis			PRJNA797778	pending
CIG00578	54	Enterococcus_faecalis			PRJNA797778	pending
CIG00579	48	Enterococcus_faecalis			PRJNA797778	pending
CIG00580	100	Staphylococcus_epidermidis			PRJNA797778	pending
CIG00581	52	Enterococcus_faecalis			PRJNA797778	pending
CIG00582	51	Streptococcus_anginosus			PRJNA797778	pending
CIG00583	88	Streptococcus_anginosus			PRJNA797778	pending
CIG00584	61	Streptococcus_anginosus			PRJNA797778	pending
CIG00585	67	Peptoniphilus_duerdenii			PRJNA797778	pending
CIG00609	125	Limosilactobacillus_fermentum			PRJNA797778	pending
CIG00610	160	Limosilactobacillus_fermentum			PRJNA797778	pending
CIG00611	175	Limosilactobacillus_fermentum			PRJNA797778	pending
CIG00614	38	Bifidobacterium_breve			PRJNA797778	pending
CIG00616	70	Streptococcus_anginosus			PRJNA797778	pending
CIG00617	52	Streptococcus_anginosus			PRJNA797778	pending
CIG00624	45	Limosilactobacillus			PRJNA797778	pending
CIG00625	71	Limosilactobacillus			PRJNA797778	pending
CIG00626	32	Limosilactobacillus			PRJNA797778	pending
CIG00639	70	Limosilactobacillus_portuensis			PRJNA797778	pending
CIG00645	232	Lactobacillus_crispatus			PRJNA797778	pending
CIG00648	78	Limosilactobacillus_portuensis			PRJNA797778	pending
CIG00649	82	Limosilactobacillus_portuensis			PRJNA797778	pending
CIG00650	94	Limosilactobacillus_portuensis			PRJNA797778	pending
CIG00651	97	Limosilactobacillus_portuensis			PRJNA797778	pending
CIG00654	81	Porphyromonas_somerae			PRJNA797778	pending
CIG00655	81	Porphyromonas_somerae			PRJNA797778	pending
CIG00658	39	Lactobacillus_paragasseri			PRJNA797778	pending
CIG00659	35	Lactobacillus_paragasseri			PRJNA797778	pending
CIG00660	36	Streptococcus_anginosus			PRJNA797778	pending
CIG00661	40	Streptococcus_anginosus			PRJNA797778	pending
CIG00662	34	Streptococcus_anginosus			PRJNA797778	pending
CIG00663	33	Atopobium_deltae			PRJNA797778	pending
CIG00664	42	Atopobium_deltae			PRJNA797778	pending
CIG00666	60	Lactobacillus_paragasseri			PRJNA797778	pending
CIG00670	177	Lactobacillus_gasseri			PRJNA797778	pending
CIG00671	99	Varibaculum			PRJNA797778	pending
CIG00672	25	Varibaculum			PRJNA797778	pending
CIG00673	30	Varibaculum			PRJNA797778	pending
CIG00674	93	Varibaculum			PRJNA797778	pending
CIG00675	33	Fenollaria_sp900539725			PRJNA797778	pending
CIG00676	95	Varibaculum_cambriense			PRJNA797778	pending
CIG00677	30	Fenollaria_sp900539725			PRJNA797778	pending
CIG00678	71	Varibaculum_cambriense			PRJNA797778	pending
CIG00679	35	Fenollaria_sp900539725			PRJNA797778	pending
CIG00680	34	Limosilactobacillus_coleohominis			PRJNA797778	pending
CIG00683	8	Olegusella_massiliensis			PRJNA797778	pending
CIG00684	15	Varibaculum_cambriense			PRJNA797778	pending
CIG00685	21	Pauljensenia_radingae			PRJNA797778	pending
CIG00686	64	Pauljensenia_radingae			PRJNA797778	pending
CIG00691	444	Lactobacillus_crispatus			PRJNA797778	pending
CIG00693	393	Lactobacillus_crispatus			PRJNA797778	pending
CIG00694	406	Lactobacillus_crispatus			PRJNA797778	pending
CIG00703	18	Propionimicrobium_lymphophilum			PRJNA797778	pending
CIG00704	29	Propionimicrobium_lymphophilum			PRJNA797778	pending
CIG00705	78	Peptoniphilus_duerdenii			PRJNA797778	pending
CIG00706	41	Fenollaria_massiliensis			PRJNA797778	pending
CIG00712	59	Enterococcus_faecalis			PRJNA797778	pending
CIG00713	67	Enterococcus_faecalis			PRJNA797778	pending
CIG00714	71	Enterococcus_faecalis			PRJNA797778	pending
CIG00715	102	Enterococcus_faecalis			PRJNA797778	pending
CIG00716	128	Enterococcus_faecalis			PRJNA797778	pending
CIG00719	2	Lactobacillus_crispatus			PRJNA797778	pending
CIG00724	115	Enterococcus_faecalis			PRJNA797778	pending
CIG00725	121	Enterococcus_faecalis			PRJNA797778	pending
CIG00726	114	Enterococcus_faecalis			PRJNA797778	pending
CIG00727	117	Enterococcus_faecalis			PRJNA797778	pending
CIG00728	121	Enterococcus_faecalis			PRJNA797778	pending
CIG00730	295	Lactobacillus_crispatus			PRJNA797778	pending
CIG00734	105	Enterococcus_faecalis			PRJNA797778	pending
CIG00735	73	Enterococcus_faecalis			PRJNA797778	pending
CIG00736	83	Enterococcus_faecalis			PRJNA797778	pending
CIG00737	66	Enterococcus_faecalis			PRJNA797778	pending
CIG00741	16	Gardnerella_vaginalis_C			PRJNA797778	pending
CIG00742	16	Gardnerella_vaginalis_C			PRJNA797778	pending
CIG00743	45	Gardnerella_vaginalis_D			PRJNA797778	pending
CIG00744	39	Gardnerella_vaginalis_D			PRJNA797778	pending
CIG00745	22	Gardnerella_vaginalis_F			PRJNA797778	pending
CIG00746	31	Gardnerella_vaginalis_D			PRJNA797778	pending
CIG00747	30	Gardnerella_vaginalis_F			PRJNA797778	pending
CIG00748	30	Gardnerella_vaginalis_F			PRJNA797778	pending
CIG00749	42	Lacticaseibacillus_rhamnosus			PRJNA797778	pending
CIG00750	48	Lacticaseibacillus_rhamnosus			PRJNA797778	pending
CIG00751	58	Lacticaseibacillus_rhamnosus			PRJNA797778	pending
CIG00752	321	Lactobacillus_crispatus			PRJNA797778	pending
CIG00753	325	Lactobacillus_crispatus			PRJNA797778	pending
CIG00754	63	Lactobacillus_mulieris			PRJNA797778	pending
CIG00755	65	Lactobacillus_mulieris			PRJNA797778	pending
CIG00756	63	Lactobacillus_mulieris			PRJNA797778	pending
CIG00757	65	Lactobacillus_mulieris			PRJNA797778	pending
CIG00758	37	Lacticaseibacillus_rhamnosus			PRJNA797778	pending
CIG00759	23	Lactobacillus_gasseri			PRJNA797778	pending
CIG00760	25	Lactobacillus_gasseri			PRJNA797778	pending
CIG00761	322	Lactobacillus_crispatus			PRJNA797778	pending
CIG00762	321	Lactobacillus_crispatus			PRJNA797778	pending
CIG00763	466	Lactobacillus_crispatus			PRJNA797778	pending
CIG00764	302	Lactobacillus_crispatus			PRJNA797778	pending
CIG00765	300	Lactobacillus_crispatus			PRJNA797778	pending
CIG00766	75	Streptococcus_vestibularis			PRJNA797778	pending
CIG00768	1	Finegoldia_magna	1		PRJNA797778	pending
CIG00769	82	Streptococcus_parasanguinis			PRJNA797778	pending
CIG00770	104	Enterococcus_faecalis			PRJNA797778	pending
CIG00771	47	Actinotignum_sanguinis			PRJNA797778	pending
CIG00772	35	Actinotignum_sanguinis			PRJNA797778	pending
CIG00773	70	Trueperella_bernadiae			PRJNA797778	pending
CIG00774	31	Bifidobacterium_breve			PRJNA797778	pending
CIG00775	70	Lactobacillus_jensenii			PRJNA797778	pending
CIG00776	40	Enterococcus_faecalis			PRJNA797778	pending
CIG00777	65	Lactobacillus_jensenii			PRJNA797778	pending
CIG00778	41	Bifidobacterium_breve			PRJNA797778	pending
CIG00779	80	Aerococcus_christensenii			PRJNA797778	pending
CIG00780	229	Facklamia_hominis			PRJNA797778	pending
CIG00781	10	Actinobaculum_massiliense			PRJNA797778	pending
CIG00782	41	Aerococcus_christensenii			PRJNA797778	pending
CIG00783	75	Streptococcus_anginosus			PRJNA797778	pending
CIG00784	180	Actinomyces_urogenitalis			PRJNA797778	pending
CIG00786	1	Prevotella_sp000479005			PRJNA797778	pending
CIG00787	91	Prevotella_amnii			PRJNA797778	pending
CIG00788	115	Prevotella_amnii			PRJNA797778	pending
CIG00789	109	Prevotella_amnii			PRJNA797778	pending
CIG00790	121	Prevotella_amnii			PRJNA797778	pending
CIG00791	25	Gardnerella_swidsinkii			PRJNA797778	pending
CIG00792	21	Gardnerella_swidsinkii			PRJNA797778	pending
CIG00793	16	Gardnerella_swidsinkii			PRJNA797778	pending
CIG00794	21	Gardnerella_vaginalis			PRJNA797778	pending
CIG00795	18	Gardnerella_swidsinkii			PRJNA797778	pending
CIG00796	31	Gardnerella_swidsinkii			PRJNA797778	pending
CIG00797	12	Gardnerella_swidsinkii			PRJNA797778	pending
CIG00798	20	Gardnerella_swidsinkii			PRJNA797778	pending
CIG00799	28	Gardnerella_swidsinkii			PRJNA797778	pending
CIG00800	17	Gardnerella_swidsinkii			PRJNA797778	pending
CIG00801	68	Lactobacillus_gasseri			PRJNA797778	pending
CIG00802	65	Lactobacillus_gasseri			PRJNA797778	pending
CIG00803	64	Lactobacillus_jensenii			PRJNA797778	pending
CIG00804	70	Lactobacillus_jensenii			PRJNA797778	pending
CIG00805	67	Lactobacillus_jensenii			PRJNA797778	pending
CIG00806	146	Limosilactobacillus_portuensis			PRJNA797778	pending
CIG00807	204	Limosilactobacillus_portuensis			PRJNA797778	pending
CIG00808	45	Lactobacillus_mulieris			PRJNA797778	pending
CIG00809	57	Lactobacillus_mulieris			PRJNA797778	pending
CIG00811	3	Lactobacillus_iners			PRJNA797778	pending
CIG00812	33	Lactobacillus_iners			PRJNA797778	pending
CIG00813	38	Lactobacillus_iners			PRJNA797778	pending
CIG00814	32	Lactobacillus_iners			PRJNA797778	pending
CIG00815	47	Lactobacillus_gasseri			PRJNA797778	pending
CIG00816	49	Lactobacillus_gasseri			PRJNA797778	pending
CIG00817	41	Lactobacillus_gasseri			PRJNA797778	pending
CIG00818	41	Lactobacillus_gasseri			PRJNA797778	pending
CIG00819	48	Lactobacillus_gasseri			PRJNA797778	pending
CIG00820	1	Lactobacillus_mulieris	1		PRJNA797778	pending
CIG00821	1	Lactobacillus_crispatus			PRJNA797778	pending
CIG00822	75	Streptococcus_anginosus			PRJNA797778	pending
CIG00823	89	Staphylococcus_epidermidis			PRJNA797778	pending
CIG00824	72	Streptococcus_anginosus			PRJNA797778	pending
CIG00825	85	Streptococcus_anginosus			PRJNA797778	pending
CIG00826	66	Streptococcus_anginosus			PRJNA797778	pending
CIG00827	60	Streptococcus_anginosus			PRJNA797778	pending
CIG00828	62	Streptococcus_anginosus			PRJNA797778	pending
CIG00829	59	Streptococcus_anginosus			PRJNA797778	pending
CIG00830	135	Enterococcus_faecalis			PRJNA797778	pending
CIG00831	67	Streptococcus_anginosus			PRJNA797778	pending
CIG00832	121	Enterococcus_faecalis			PRJNA797778	pending
CIG00833	34	Gardnerella_vaginalis			PRJNA797778	pending
CIG00834	31	Gardnerella_vaginalis			PRJNA797778	pending
CIG00836	1	Gardnerella_vaginalis			PRJNA797778	pending
CIG00837	31	Gardnerella_vaginalis			PRJNA797778	pending
CIG00838	54	Lactobacillus_crispatus			PRJNA797778	pending
CIG00839	53	Lactobacillus_crispatus			PRJNA797778	pending
CIG00840	59	Lactobacillus_crispatus			PRJNA797778	pending
CIG00841	79	Lactobacillus_gasseri			PRJNA797778	pending
CIG00842	56	Lactobacillus_crispatus			PRJNA797778	pending
CIG00843	84	Lactobacillus_gasseri			PRJNA797778	pending
CIG00844	80	Lactobacillus_gasseri			PRJNA797778	pending
CIG00845	79	Lactobacillus_gasseri			PRJNA797778	pending
CIG00846	84	Lactobacillus_gasseri			PRJNA797778	pending
CIG00847	75	Lactobacillus_jensenii			PRJNA797778	pending
CIG00848	125	Lactobacillus_jensenii			PRJNA797778	pending
CIG00849	66	Lactobacillus_jensenii			PRJNA797778	pending
CIG00850	70	Lactobacillus_jensenii			PRJNA797778	pending
CIG00851	362	Lactobacillus_crispatus			PRJNA797778	pending
CIG00852	375	Lactobacillus_crispatus			PRJNA797778	pending
CIG00853	350	Lactobacillus_crispatus			PRJNA797778	pending
CIG00854	342	Lactobacillus_crispatus			PRJNA797778	pending
CIG00855	353	Lactobacillus_crispatus			PRJNA797778	pending
CIG00856	106	Streptococcus_anginosus			PRJNA797778	pending
CIG00857	112	Streptococcus_anginosus			PRJNA797778	pending
CIG00858	103	Streptococcus_anginosus			PRJNA797778	pending
CIG00859	92	Streptococcus_anginosus			PRJNA797778	pending
CIG00860	96	Streptococcus_anginosus			PRJNA797778	pending
CIG00861	21	Fannyhessea_vaginae			PRJNA797778	pending
CIG00862	23	Fannyhessea_vaginae			PRJNA797778	pending
CIG00863	23	Fannyhessea_vaginae			PRJNA797778	pending
CIG00864	22	Fannyhessea_vaginae			PRJNA797778	pending
CIG00865	19	Fannyhessea_vaginae			PRJNA797778	pending
CIG00866	267	Prevotella_bivia			PRJNA797778	pending
CIG00867	212	Prevotella_disiens			PRJNA797778	pending
CIG00868	441	Prevotella_bivia			PRJNA797778	pending
CIG00869	237	Prevotella_bivia			PRJNA797778	pending
CIG00870	341	Prevotella_bivia			PRJNA797778	pending
CIG00871	404	Prevotella_disiens			PRJNA797778	pending
CIG00872	266	Prevotella_disiens			PRJNA797778	pending
CIG00874	1	Prevotella_timonensis			PRJNA797778	pending
CIG00875	324	Prevotella_disiens			PRJNA797778	pending
CIG00876	17	Gardnerella_leopoldii			PRJNA797778	pending
CIG00877	20	Gardnerella_leopoldii			PRJNA797778	pending
CIG00878	20	Gardnerella_leopoldii			PRJNA797778	pending
CIG00879	77	Actinomyces_urogenitalis			PRJNA797778	pending
CIG00880	23	Gardnerella_piotii			PRJNA797778	pending
CIG00881	20	Gardnerella_piotii			PRJNA797778	pending
CIG00882	22	Gardnerella_piotii			PRJNA797778	pending
CIG00884	1	Lactobacillus_iners			PRJNA797778	pending
CIG00885	62	Pauljensenia_radingae			PRJNA797778	pending
CIG00886	99	Limosilactobacillus_portuensis			PRJNA797778	pending
CIG00887	108	Limosilactobacillus_portuensis			PRJNA797778	pending
CIG00888	39	Lactobacillus_iners			PRJNA797778	pending
CIG00889	123	Prevotella_bivia			PRJNA797778	pending
CIG00891	1	Lactobacillus_gasseri	1		PRJNA797778	pending
CIG00892	76	Lactobacillus_gasseri			PRJNA797778	pending
CIG00893	77	Lactobacillus_gasseri			PRJNA797778	pending
CIG00894	77	Lactobacillus_gasseri			PRJNA797778	pending
CIG00895	80	Lactobacillus_gasseri			PRJNA797778	pending
CIG00896	34	Gardnerella_vaginalis_C			PRJNA797778	pending
CIG00897	51	Bifidobacterium			PRJNA797778	pending
CIG00898	33	Gardnerella_vaginalis_C			PRJNA797778	pending
CIG00899	46	Bifidobacterium			PRJNA797778	pending
CIG00900	49	Bifidobacterium			PRJNA797778	pending
CIG00901	60	Gardnerella_vaginalis_C			PRJNA797778	pending
CIG00902	206	Prevotella_bivia			PRJNA797778	pending
CIG00903	70	Streptococcus_anginosus			PRJNA797778	pending
CIG00904	87	Streptococcus_anginosus			PRJNA797778	pending
CIG00905	442	Lactobacillus_crispatus			PRJNA797778	pending
CIG00906	68	Lactobacillus_jensenii			PRJNA797778	pending
CIG00907	94	Lactobacillus_jensenii			PRJNA797778	pending
CIG00909	2	Prevotella_bivia			PRJNA797778	pending
CIG00910	354	Prevotella_bivia			PRJNA797778	pending
CIG00911	262	Limosilactobacillus_portuensis			PRJNA797778	pending
CIG00912	267	Limosilactobacillus_portuensis			PRJNA797778	pending
CIG00913	354	Limosilactobacillus_portuensis			PRJNA797778	pending
CIG00914	321	Lactobacillus_crispatus			PRJNA797778	pending
CIG00915	278	Lactobacillus_crispatus			PRJNA797778	pending
CIG00916	337	Lactobacillus_crispatus			PRJNA797778	pending
CIG00917	66	Lactobacillus_jensenii			PRJNA797778	pending
CIG00918	71	Lactobacillus_jensenii			PRJNA797778	pending
CIG00919	74	Lactobacillus_jensenii			PRJNA797778	pending
CIG00920	77	Lactobacillus_jensenii			PRJNA797778	pending
CIG00921	67	Lactobacillus_jensenii			PRJNA797778	pending
CIG00922	347	Lactobacillus_crispatus			PRJNA797778	pending
CIG00923	329	Lactobacillus_crispatus			PRJNA797778	pending
CIG00924	349	Lactobacillus_crispatus			PRJNA797778	pending
CIG00925	1	Lactobacillus_iners			PRJNA797778	pending
CIG00926	2	Lactobacillus_crispatus			PRJNA797778	pending
CIG00927	3	Lactobacillus_crispatus			PRJNA797778	pending
CIG00928	1	Lactobacillus_crispatus			PRJNA797778	pending
CIG00929	58	Lactobacillus_paragasseri			PRJNA797778	pending
CIG00930	2	Lactobacillus_crispatus			PRJNA797778	pending
CIG00931	3	Lactobacillus_crispatus			PRJNA797778	pending
CIG00932	1	Lactobacillus_crispatus			PRJNA797778	pending
CIG00933	1	Lactobacillus_crispatus			PRJNA797778	pending
CIG00934	2	Lactobacillus_crispatus			PRJNA797778	pending
CIG00935	218	Trichomonas_vaginalis		1	PRJNA797778	pending
CIG01436	1	Ureaplasma_parvum			PRJNA224116	SAMD00000347
CIG01372	94	Prevotella_oris			PRJNA224116	SAMD00006051
CIG01378	123	Lactobacillus_kefiranofaciens			PRJNA224116	SAMD00008926
CIG01374	159	Prevotella_amnii			PRJNA224116	SAMD00008982
CIG01377	113	Prevotella_scopos			PRJNA224116	SAMD00009021
CIG01375	179	Prevotella_timonensis			PRJNA224116	SAMD00009486
CIG01369	187	Prevotella_disiens			PRJNA224116	SAMD00010713
CIG01368	65	Prevotella_veroralis			PRJNA224116	SAMD00011136
CIG01376	116	Prevotella_fusca			PRJNA224116	SAMD00011176
CIG01371	117	Prevotella_enoeca			PRJNA224116	SAMD00011231
CIG01373	112	Porphyromonas_uenonis			PRJNA224116	SAMD00011592
CIG01370	159	Prevotella_corporis			PRJNA224116	SAMD00015865
CIG01865	2	Prevotella_intermedia			PRJNA224116	SAMD00017481
CIG01620	2	Prevotella_intermedia			PRJNA224116	SAMD00034934
CIG01621	1	Rothia_mucilaginosa			PRJNA224116	SAMD00036190
CIG01346	118	Porphyromonas_crevioricanis			PRJNA224116	SAMD00036671
CIG01347	89	Porphyromonas_crevioricanis			PRJNA224116	SAMD00036672
CIG01328	52	Streptococcus_anginosus			PRJNA224116	SAMD00036761
CIG01329	42	Streptococcus_anginosus			PRJNA224116	SAMD00036763
CIG01553	14	Chlamydia_trachomatis			PRJNA224116	SAMD00040428
CIG01558	112	Porphyromonas_gingivalis			PRJNA224116	SAMD00040429
CIG01602	26	Aerococcus_urinae			PRJNA224116	SAMD00046316
CIG01643	28	Dermabacter_hominis			PRJNA224116	SAMD00046478
CIG01623	42	Corynebacterium_minutissimum			PRJNA224116	SAMD00046517
CIG01645	18	Lactobacillus_acidophilus			PRJNA224116	SAMD00046914
CIG01687	26	Bifidobacterium_dentium			PRJNA224116	SAMD00047615
CIG02277	6	Streptococcus_dysgalactiae			PRJNA224116	SAMD00051096
CIG00943	2	Finegoldia_magna			PRJNA224116	SAMD00060918
CIG00944	1	Porphyromonas_gingivalis			PRJNA224116	SAMD00060922
CIG01110	3	Bifidobacterium_longum			PRJNA224116	SAMD00060953
CIG01192	1	Streptococcus_dysgalactiae			PRJNA224116	SAMD00060962
CIG00945	1	Rothia_sp001808955			PRJNA224116	SAMD00060968
CIG01170	1	Streptococcus_parasanguinis			PRJNA224116	SAMD00060984
CIG01171	1	Porphyromonas_gingivalis			PRJNA224116	SAMD00060990
CIG01619	1	Tannerella_forsythia			PRJNA224116	SAMD00061004
CIG01618	1	Tannerella_forsythia			PRJNA224116	SAMD00061005
CIG01468	1	Bifidobacterium_bifidum			PRJNA224116	SAMD00061040
CIG01471	1	Bifidobacterium_dentium			PRJNA224116	SAMD00061043
CIG01472	1	Gardnerella_vaginalis			PRJNA224116	SAMD00061047
CIG01330	1	Streptococcus_anginosus			PRJNA224116	SAMD00061060
CIG01746	25	Lactobacillus_acidophilus			PRJNA224116	SAMD00064210
CIG01866	2	Limosilactobacillus_fermentum			PRJNA224116	SAMD00073748
CIG02229	1	Bifidobacterium_bifidum			PRJNA224116	SAMD00078313
CIG02235	3	Prevotella_melaninogenica			PRJNA224116	SAMD00078755
CIG02063	11	Veillonella_atypica			PRJNA224116	SAMD00090152
CIG02279	3	Neisseria_gonorrhoeae			PRJNA224116	SAMD00092841
CIG02360	146	Limosilactobacillus_fermentum			PRJNA224116	SAMD00093696
CIG02144	15	Lactobacillus_paragasseri			PRJNA224116	SAMD00099060
CIG02145	16	Lactobacillus_paragasseri			PRJNA224116	SAMD00099061
CIG02146	26	Lactobacillus_paragasseri			PRJNA224116	SAMD00099062
CIG02147	12	Lactobacillus_gasseri			PRJNA224116	SAMD00099063
CIG02271	1	Ureaplasma_parvum			PRJNA224116	SAMD00111973
CIG02231	1	Lactobacillus_paragasseri	1		PRJNA224116	SAMD00113349
CIG02275	5	Enterococcus_faecalis			PRJNA224116	SAMD00113789
CIG03189	1	Streptococcus_anginosus			PRJNA224116	SAMD00114172
CIG02276	1	Streptococcus_agalactiae			PRJNA224116	SAMD00137662
CIG02409	14	Parvimonas_micra			PRJNA224116	SAMD00149547
CIG02410	41	Fusobacterium_nucleatum			PRJNA224116	SAMD00149548
CIG02399	1	Leptotrichia_wadei			PRJNA224116	SAMD00156218
CIG02400	5	Leptotrichia_wadei			PRJNA224116	SAMD00156219
CIG02401	4	Leptotrichia_wadei			PRJNA224116	SAMD00156221
CIG02402	2	Leptotrichia_wadei			PRJNA224116	SAMD00156224
CIG02359	40	Corynebacterium_striatum			PRJNA224116	SAMD00169825
CIG03109	1	Streptococcus_agalactiae			PRJNA224116	SAMD00173301
CIG02683	1	Bifidobacterium_longum			PRJNA224116	SAMD00200813
CIG02919	1	Lactobacillus_helveticus			PRJNA224116	SAMD00215734
CIG02670	25	Limosilactobacillus_caviae			PRJNA224116	SAMD00244886
CIG02826	54	Limosilactobacillus_fermentum			PRJNA224116	SAMD00270997
CIG02996	30	Lactobacillus_paragasseri			PRJNA224116	SAMD00280196
CIG03046	1	Bifidobacterium_bifidum			PRJNA224116	SAMD00324644
CIG03154	3	Eggerthella_lenta			PRJNA224116	SAMD00389850
CIG03155	2	Eggerthella_lenta			PRJNA224116	SAMD00389851
CIG03159	1	Porphyromonas_somerae			PRJNA224116	SAMD00389853
CIG03156	2	Corynebacterium_striatum			PRJNA224116	SAMD00389872
CIG03160	1	Eggerthella_lenta			PRJNA224116	SAMD00389876
CIG03157	2	Campylobacter_ureolyticus			PRJNA224116	SAMD00389886
CIG02997	6	Prevotella_ruminicola			PRJNA224116	SAMD00394451
CIG03045	2	Lactobacillus_crispatus			PRJNA224116	SAMD00404900
CIG03110	3	Enterococcus_faecalis			PRJNA224116	SAMD00412537
CIG01561	47	Chlamydia_trachomatis			PRJNA224116	SAMEA1008240
CIG03852	5	Peptoniphilus_vaginalis			PRJNA224116	SAMEA103970042
CIG03870	2	Corynebacterium_striatum			PRJNA224116	SAMEA104016175
CIG03869	2	Corynebacterium_minutissimum			PRJNA224116	SAMEA104016176
CIG03926	1	Gemella_haemolysans			PRJNA224116	SAMEA104016177
CIG03867	2	Campylobacter_hominis			PRJNA224116	SAMEA104062579
CIG03858	1	Gordonibacter_urolithinfaciens			PRJNA224116	SAMEA104162020
CIG03868	4	Campylobacter_ureolyticus			PRJNA224116	SAMEA104167216
CIG03883	2	Oligella_urethralis			PRJNA224116	SAMEA104210760
CIG03927	1	Streptococcus_agalactiae			PRJNA224116	SAMEA104210798
CIG03928	1	Streptococcus_agalactiae			PRJNA224116	SAMEA104224788
CIG03878	7	Mobiluncus_mulieris			PRJNA224116	SAMEA104224798
CIG03931	7	Corynebacterium_striatum			PRJNA224116	SAMEA104224803
CIG03929	1	Peptoniphilus_harei			PRJNA224116	SAMEA104224812
CIG03930	1	Peptoniphilus_ivorii			PRJNA224116	SAMEA104224813
CIG03880	22	Odoribacter_splanchnicus			PRJNA224116	SAMEA104281636
CIG03866	2	Fannyhessea_vaginae			PRJNA224116	SAMEA104307699
CIG03932	7	Urinicoccus_massiliensis			PRJNA224116	SAMEA104307721
CIG03881	6	Oligella_urethralis			PRJNA224116	SAMEA104338354
CIG03882	4	Oligella_urethralis			PRJNA224116	SAMEA104338369
CIG03885	16	Oligella_urethralis			PRJNA224116	SAMEA104338400
CIG03946	1	Enterococcus_faecalis			PRJNA224116	SAMEA104567373
CIG03859	129	Limosilactobacillus_fermentum			PRJNA224116	SAMEA104569778
CIG03860	1	Treponema_pallidum			PRJNA224116	SAMEA104640492
CIG03861	1	Treponema_pallidum			PRJNA224116	SAMEA104653446
CIG03862	1	Treponema_pallidum			PRJNA224116	SAMEA104653695
CIG03863	1	Treponema_pallidum			PRJNA224116	SAMEA104653696
CIG04040	340	Limosilactobacillus_fermentum			PRJNA224116	SAMEA110266500
CIG04042	418	Limosilactobacillus_fermentum			PRJNA224116	SAMEA110266501
CIG04041	661	Limosilactobacillus_fermentum			PRJNA224116	SAMEA110266502
CIG04038	120	Lactobacillus_paragasseri			PRJNA224116	SAMEA11998732
CIG04036	344	Limosilactobacillus_fermentum			PRJNA224116	SAMEA11998734
CIG04035	96	Limosilactobacillus_vaginalis			PRJNA224116	SAMEA11998736
CIG04037	28	Lactobacillus_gasseri			PRJNA224116	SAMEA12008945
CIG04034	43	Lactobacillus_paragasseri			PRJNA224116	SAMEA12008946
CIG04039	19	Limosilactobacillus_urinaemulieris			PRJNA224116	SAMEA13256553
CIG01565	13	Chlamydia_trachomatis			PRJNA224116	SAMEA1398254
CIG01566	6	Chlamydia_trachomatis			PRJNA224116	SAMEA1398260
CIG01567	15	Chlamydia_trachomatis			PRJNA224116	SAMEA1398265
CIG01562	7	Chlamydia_trachomatis			PRJNA224116	SAMEA1398275
CIG01563	21	Chlamydia_trachomatis			PRJNA224116	SAMEA1398291
CIG01568	5	Chlamydia_trachomatis			PRJNA224116	SAMEA1398303
CIG00967	1	Chlamydia_trachomatis			PRJNA224116	SAMEA1705923
CIG00966	1	Chlamydia_trachomatis			PRJNA224116	SAMEA1705954
CIG01195	8	Peptoniphilus_grossensis			PRJNA224116	SAMEA2271924
CIG01226	2	Chlamydia_trachomatis			PRJNA224116	SAMEA2271925
CIG01115	1	Chlamydia_trachomatis			PRJNA224116	SAMEA2271937
CIG01211	2	Chlamydia_trachomatis			PRJNA224116	SAMEA2271946
CIG01216	2	Chlamydia_trachomatis			PRJNA224116	SAMEA2271978
CIG01222	2	Chlamydia_trachomatis			PRJNA224116	SAMEA2271980
CIG01147	1	Streptococcus_salivarius			PRJNA224116	SAMEA2272047
CIG01213	2	Chlamydia_trachomatis			PRJNA224116	SAMEA2272048
CIG01205	2	Chlamydia_trachomatis			PRJNA224116	SAMEA2272062
CIG01220	2	Chlamydia_trachomatis			PRJNA224116	SAMEA2272096
CIG01236	2	Chlamydia_trachomatis			PRJNA224116	SAMEA2272106
CIG01229	2	Chlamydia_trachomatis			PRJNA224116	SAMEA2272107
CIG00963	1	Chlamydia_trachomatis			PRJNA224116	SAMEA2272143
CIG01207	2	Chlamydia_trachomatis			PRJNA224116	SAMEA2272184
CIG00969	1	Lactobacillus_crispatus			PRJNA224116	SAMEA2272191
CIG01196	7	Fenollaria_massiliensis			PRJNA224116	SAMEA2272216
CIG01231	2	Chlamydia_trachomatis			PRJNA224116	SAMEA2272225
CIG01225	2	Chlamydia_trachomatis			PRJNA224116	SAMEA2272228
CIG01323	27	Lactobacillus_acidophilus			PRJNA224116	SAMEA2272239
CIG00965	8	Candida_dubliniensis		1	PRJNA38659	SAMEA2272258
CIG01215	1	Chlamydia_trachomatis			PRJNA224116	SAMEA2272273
CIG01223	2	Chlamydia_trachomatis			PRJNA224116	SAMEA2272281
CIG01202	2	Chlamydia_trachomatis			PRJNA224116	SAMEA2272284
CIG01212	2	Chlamydia_trachomatis			PRJNA224116	SAMEA2272296
CIG01227	2	Chlamydia_trachomatis			PRJNA224116	SAMEA2272333
CIG01209	2	Chlamydia_trachomatis			PRJNA224116	SAMEA2272341
CIG01322	34	Lactobacillus_acidophilus			PRJNA224116	SAMEA2272342
CIG01189	1	Chlamydia_trachomatis			PRJNA224116	SAMEA2272343
CIG01194	4	Levyella_massiliensis			PRJNA224116	SAMEA2272361
CIG01285	1	Streptococcus_agalactiae			PRJNA224116	SAMEA2272371
CIG01217	2	Chlamydia_trachomatis			PRJNA224116	SAMEA2272374
CIG01221	2	Chlamydia_trachomatis			PRJNA224116	SAMEA2272379
CIG01303	19	Lactobacillus_acidophilus			PRJNA224116	SAMEA2272381
CIG01179	1	Chlamydia_trachomatis			PRJNA224116	SAMEA2272430
CIG01306	25	Prevotella_timonensis			PRJNA224116	SAMEA2272439
CIG01302	21	Lactobacillus_acidophilus			PRJNA224116	SAMEA2272474
CIG01235	2	Chlamydia_trachomatis			PRJNA224116	SAMEA2272485
CIG01228	2	Chlamydia_trachomatis			PRJNA224116	SAMEA2272496
CIG01188	1	Chlamydia_trachomatis			PRJNA224116	SAMEA2272525
CIG01148	1	Streptococcus_salivarius			PRJNA224116	SAMEA2272545
CIG01206	2	Chlamydia_trachomatis			PRJNA224116	SAMEA2272565
CIG00968	1	Metamycoplasma_hominis			PRJNA224116	SAMEA2272593
CIG01230	2	Chlamydia_trachomatis			PRJNA224116	SAMEA2272614
CIG01219	2	Chlamydia_trachomatis			PRJNA224116	SAMEA2272637
CIG00964	1	Chlamydia_trachomatis			PRJNA224116	SAMEA2272641
CIG01324	22	Lactobacillus_acidophilus			PRJNA224116	SAMEA2272655
CIG01201	2	Chlamydia_trachomatis			PRJNA224116	SAMEA2272666
CIG01210	2	Chlamydia_trachomatis			PRJNA224116	SAMEA2272680
CIG01190	1	Chlamydia_trachomatis			PRJNA224116	SAMEA2272682
CIG01193	19	Anaerococcus_vaginalis			PRJNA224116	SAMEA2272686
CIG01232	2	Chlamydia_trachomatis			PRJNA224116	SAMEA2272713
CIG01224	2	Chlamydia_trachomatis			PRJNA224116	SAMEA2272716
CIG01208	2	Chlamydia_trachomatis			PRJNA224116	SAMEA2272732
CIG01178	1	Megasphaera_elsdenii	1		PRJNA224116	SAMEA2272734
CIG01214	2	Chlamydia_trachomatis			PRJNA224116	SAMEA2272765
CIG01203	2	Chlamydia_trachomatis			PRJNA224116	SAMEA2272774
CIG01204	2	Chlamydia_trachomatis			PRJNA224116	SAMEA2272791
CIG01233	21	Anaerococcus_senegalensis			PRJNA224116	SAMEA2272803
CIG03800	4	Neisseria_gonorrhoeae			PRJNA224116	SAMEA2448466
CIG03802	2	Neisseria_gonorrhoeae			PRJNA224116	SAMEA2448469
CIG03801	3	Neisseria_gonorrhoeae			PRJNA224116	SAMEA2448470
CIG01585	2	Fusobacterium_polymorphum			PRJNA224116	SAMEA2479572
CIG03896	6	Corynebacterium_amycolatum			PRJNA224116	SAMEA26384668
CIG00936	14	Nakaseomyces_glabratus		1	PRJNA12376	SAMEA3138172
CIG01114	1	Enterococcus_faecalis			PRJNA224116	SAMEA3138365
CIG01116	1	Haemophilus_parainfluenzae			PRJNA224116	SAMEA3138384
CIG01381	1	Streptococcus_agalactiae			PRJNA224116	SAMEA3139000
CIG01564	73	Limosilactobacillus_fermentum			PRJNA224116	SAMEA3158475
CIG01470	72	Limosilactobacillus_fermentum			PRJNA224116	SAMEA3158477
CIG01488	1	Bifidobacterium_longum			PRJNA224116	SAMEA3158508
CIG03905	1	Staphylococcus_lugdunensis			PRJNA224116	SAMEA3221102
CIG00937	2	Corynebacterium_jeikeium			PRJNA224116	SAMEA3283089
CIG03838	72	Porphyromonas_gingivalis			PRJNA224116	SAMEA3505341
CIG03847	56	Porphyromonas_gingivalis			PRJNA224116	SAMEA3505342
CIG03839	72	Porphyromonas_gingivalis			PRJNA224116	SAMEA3505343
CIG03846	89	Porphyromonas_gingivalis			PRJNA224116	SAMEA3505344
CIG03845	68	Porphyromonas_gingivalis			PRJNA224116	SAMEA3505345
CIG03841	68	Porphyromonas_gingivalis			PRJNA224116	SAMEA3505346
CIG03844	50	Porphyromonas_gingivalis			PRJNA224116	SAMEA3505347
CIG03842	77	Porphyromonas_gingivalis			PRJNA224116	SAMEA3505348
CIG03843	22	Porphyromonas_gingivalis			PRJNA224116	SAMEA3505349
CIG03848	88	Porphyromonas_gingivalis			PRJNA224116	SAMEA3505350
CIG03840	53	Porphyromonas_gingivalis			PRJNA224116	SAMEA3505351
CIG03910	1	Streptococcus_agalactiae			PRJNA224116	SAMEA3529271
CIG01584	4	Actinobaculum_massiliense			PRJNA224116	SAMEA3538285
CIG03909	1	Streptococcus_dysgalactiae			PRJNA224116	SAMEA3539719
CIG03934	3	Streptococcus_anginosus			PRJNA224116	SAMEA3597583
CIG03897	1	Streptococcus_agalactiae			PRJNA224116	SAMEA3597587
CIG03935	1	Streptococcus_anginosus			PRJNA224116	SAMEA3597592
CIG03911	1	Streptococcus_salivarius			PRJNA224116	SAMEA3614264
CIG03912	1	Streptococcus_anginosus			PRJNA224116	SAMEA3614267
CIG03899	1	Streptococcus_salivarius			PRJNA224116	SAMEA3649030
CIG03898	1	Streptococcus_dysgalactiae			PRJNA224116	SAMEA3649038
CIG03936	1	Streptococcus_dysgalactiae			PRJNA224116	SAMEA3649039
CIG03924	1	Corynebacterium_accolens			PRJNA224116	SAMEA37377418
CIG03900	1	Streptococcus_agalactiae			PRJNA224116	SAMEA3856681
CIG03876	3	Lactobacillus_gasseri			PRJNA224116	SAMEA3856682
CIG03913	1	Streptococcus_dysgalactiae			PRJNA224116	SAMEA3871789
CIG03915	1	Lactobacillus_paragasseri			PRJNA224116	SAMEA3881061
CIG03914	1	Streptococcus_urinalis			PRJNA224116	SAMEA3881064
CIG03798	1	Streptococcus_agalactiae			PRJNA224116	SAMEA3888151
CIG03799	2	Olegusella_massiliensis			PRJNA224116	SAMEA3911737
CIG03901	1	Streptococcus_dysgalactiae			PRJNA224116	SAMEA3930552
CIG03894	2	Corynebacterium_jeikeium			PRJNA224116	SAMEA4017703
CIG03916	1	Corynebacterium_minutissimum			PRJNA224116	SAMEA4017705
CIG03903	1	Corynebacterium_jeikeium			PRJNA224116	SAMEA4017709
CIG03895	2	Corynebacterium_jeikeium			PRJNA224116	SAMEA4017710
CIG03825	1	Murdochiella_vaginalis			PRJNA224116	SAMEA4021839
CIG03904	1	Corynebacterium_minutissimum			PRJNA224116	SAMEA4030732
CIG03803	14	Corynebacterium_phoceense			PRJNA224116	SAMEA4059842
CIG03917	1	Bifidobacterium_bifidum			PRJNA224116	SAMEA4063017
CIG03853	1	Veillonella_parvula			PRJNA224116	SAMEA4063028
CIG03879	4	Mobiluncus_curtisii			PRJNA224116	SAMEA4063031
CIG03918	1	Bifidobacterium_dentium			PRJNA224116	SAMEA4076722
CIG03874	20	Mobiluncus_curtisii			PRJNA224116	SAMEA4076723
CIG03854	1	Neisseria_gonorrhoeae			PRJNA224116	SAMEA4076768
CIG03875	3	Fusobacterium_vincentii			PRJNA224116	SAMEA4412663
CIG03920	1	Haemophilus_ducreyi			PRJNA224116	SAMEA4412686
CIG03891	2	Prevotella_intermedia			PRJNA224116	SAMEA4412688
CIG03877	12	Mobiluncus_mulieris			PRJNA224116	SAMEA4434523
CIG03805	71	Tannerella_forsythia			PRJNA224116	SAMEA4441422
CIG03806	93	Tannerella_forsythia			PRJNA224116	SAMEA4441423
CIG03804	98	Tannerella_forsythia			PRJNA224116	SAMEA4441424
CIG03921	1	Veillonella_dispar			PRJNA224116	SAMEA4442464
CIG03865	2	Anaerococcus_prevotii			PRJNA224116	SAMEA44529418
CIG03919	1	Bifidobacterium_infantis			PRJNA224116	SAMEA44530168
CIG03872	8	Mobiluncus_mulieris			PRJNA224116	SAMEA44530918
CIG03855	1	Odoribacter_splanchnicus			PRJNA224116	SAMEA44545918
CIG03807	26	Streptococcus_anginosus			PRJNA224116	SAMEA4462041
CIG03892	8	Veillonella_atypica			PRJNA224116	SAMEA4475705
CIG03886	5	Peptostreptococcus_anaerobius			PRJNA224116	SAMEA4504051
CIG03884	3	Oligella_urethralis			PRJNA224116	SAMEA4504059
CIG03808	23	Corynebacterium_jeikeium			PRJNA224116	SAMEA4506857
CIG03816	4	Varibaculum_massiliense			PRJNA224116	SAMEA4521270
CIG03871	3	Corynebacterium_striatum			PRJNA224116	SAMEA4521472
CIG03873	2	Slackia_exigua			PRJNA224116	SAMEA4521473
CIG01450	1	Chlamydia_trachomatis			PRJNA224116	SAMEA4532334
CIG01451	1	Chlamydia_trachomatis			PRJNA224116	SAMEA4532335
CIG03889	3	Prevotella_denticola			PRJNA224116	SAMEA4535751
CIG03923	1	Prevotella_oris			PRJNA224116	SAMEA4535752
CIG03887	36	Peptoniphilus_harei			PRJNA224116	SAMEA4535753
CIG03922	1	Gardnerella_vaginalis			PRJNA224116	SAMEA4535760
CIG03856	1	Corynebacterium_imitans			PRJNA224116	SAMEA4535761
CIG03824	2	Arcanobacterium_urinimassiliense			PRJNA224116	SAMEA4548673
CIG03826	1	Ezakiella_massiliensis			PRJNA224116	SAMEA4554850
CIG03827	1	Ndongobacter_massiliensis			PRJNA224116	SAMEA4555317
CIG03828	37	Olegusella_phocaeensis			PRJNA224116	SAMEA4555318
CIG03829	13	Urinicoccus_massiliensis			PRJNA224116	SAMEA4555319
CIG03830	1	Anaerococcus_mediterraneensis			PRJNA224116	SAMEA4555797
CIG03864	1	Arachnia_timonensis			PRJNA224116	SAMEA4588000
CIG03837	1	Streptococcus_agalactiae			PRJNA224116	SAMEA46071418
CIG03836	19	Prevotella_ihumii			PRJNA224116	SAMEA48260668
CIG03835	5	Olegusella_urininfantis			PRJNA224116	SAMEA48261418
CIG03888	2	Peptoniphilus_lacrimalis			PRJNA224116	SAMEA48406918
CIG03925	1	Parvimonas_micra			PRJNA224116	SAMEA48415918
CIG03906	6	Varibaculum_vaginae			PRJNA224116	SAMEA4979742
CIG03907	1	Lawsonella_clevelandensis			PRJNA224116	SAMEA5065507
CIG03908	1	Anaerococcus_vaginimassiliensis			PRJNA224116	SAMEA5138500
CIG03991	167	Treponema_pallidum			PRJNA224116	SAMEA5159599
CIG03990	189	Treponema_pallidum			PRJNA224116	SAMEA5159600
CIG03992	276	Treponema_pallidum			PRJNA224116	SAMEA5159620
CIG03993	64	Treponema_pallidum			PRJNA224116	SAMEA5159627
CIG03989	227	Treponema_pallidum			PRJNA224116	SAMEA5159628
CIG03933	9	Chlamydia_trachomatis			PRJNA224116	SAMEA5570248
CIG03939	36	Fusobacterium_vincentii			PRJNA224116	SAMEA5664356
CIG03938	136	Fusobacterium_periodonticum			PRJNA224116	SAMEA5664357
CIG03940	77	Gemella_haemolysans			PRJNA224116	SAMEA5664358
CIG03942	57	Prevotella_melaninogenica			PRJNA224116	SAMEA5664368
CIG03941	9	Rothia_sp902373285			PRJNA224116	SAMEA5664371
CIG03944	49	Streptococcus_anginosus			PRJNA224116	SAMEA5664374
CIG03943	60	Veillonella_atypica			PRJNA224116	SAMEA5664382
CIG03945	13	Veillonella_parvula			PRJNA224116	SAMEA5664383
CIG03937	311	Dolosigranulum_pigrum			PRJNA224116	SAMEA5665505
CIG03949	1	Bifidobacterium_infantis			PRJNA224116	SAMEA5770187
CIG03947	31	Eggerthella_lenta			PRJNA224116	SAMEA5771504
CIG03948	36	Lactobacillus_paragasseri			PRJNA224116	SAMEA5771509
CIG03950	27	Peptoniphilus_harei			PRJNA224116	SAMEA5849621
CIG03951	80	Limosilactobacillus_fermentum			PRJNA224116	SAMEA5849667
CIG03952	119	Veillonella_nakazawae			PRJNA224116	SAMEA5849716
CIG03953	37	Odoribacter_splanchnicus			PRJNA224116	SAMEA5849756
CIG03954	2	Finegoldia_magna			PRJNA224116	SAMEA5850794
CIG03955	16	Parvimonas_micra			PRJNA224116	SAMEA5850804
CIG03958	6	Fusobacterium_periodonticum			PRJNA224116	SAMEA5850827
CIG03957	28	Fusobacterium_gonidiaformans			PRJNA224116	SAMEA5850828
CIG03956	2	Fusobacterium_animalis			PRJNA224116	SAMEA5850829
CIG03969	1	Fusobacterium_vincentii			PRJNA224116	SAMEA5850850
CIG03959	10	Veillonella_parvula			PRJNA224116	SAMEA5850852
CIG03961	31	Fusobacterium_periodonticum			PRJNA224116	SAMEA5850853
CIG03960	2	Bifidobacterium_dentium			PRJNA224116	SAMEA5850857
CIG03962	52	Anaerococcus_hydrogenalis			PRJNA224116	SAMEA5850858
CIG03963	12	Lactobacillus_iners			PRJNA224116	SAMEA5850886
CIG03964	21	Anaerococcus_senegalensis			PRJNA224116	SAMEA5850927
CIG03970	1	Acidaminococcus_intestini			PRJNA224116	SAMEA5850943
CIG03965	3	Veillonella_atypica			PRJNA224116	SAMEA5850947
CIG03966	50	Fusobacterium_nucleatum			PRJNA224116	SAMEA5850962
CIG03967	13	Fusobacterium_polymorphum			PRJNA224116	SAMEA5850967
CIG03968	2	Olegusella_massiliensis			PRJNA224116	SAMEA5851048
CIG03971	1	Murdochiella_vaginalis			PRJNA224116	SAMEA5851066
CIG03973	69	Lactobacillus_mulieris			PRJNA224116	SAMEA5851817
CIG03972	93	Anaerococcus_vaginalis			PRJNA224116	SAMEA5851819
CIG03974	77	Peptoniphilus_grossensis			PRJNA224116	SAMEA5851821
CIG03976	8	Streptococcus_anginosus			PRJNA224116	SAMEA5851851
CIG03975	63	Lactobacillus_crispatus			PRJNA224116	SAMEA5851852
CIG03977	1	Gordonibacter_urolithinfaciens			PRJNA224116	SAMEA5851856
CIG03978	25	Lactobacillus_acidophilus			PRJNA224116	SAMEA5851883
CIG03979	1	Lactobacillus_paragasseri			PRJNA224116	SAMEA5851891
CIG03980	1	Bifidobacterium_bifidum			PRJNA224116	SAMEA5851900
CIG03981	2	Campylobacter_hominis			PRJNA224116	SAMEA5851984
CIG03982	1	Collinsella_aerofaciens			PRJNA224116	SAMEA5852044
CIG03983	25	Campylobacter_ureolyticus			PRJNA224116	SAMEA5852048
CIG03985	63	Eggerthella_lenta			PRJNA224116	SAMEA5852049
CIG03984	26	Megasphaera_elsdenii			PRJNA224116	SAMEA5852052
CIG03987	28	Lactobacillus_gasseri			PRJNA224116	SAMEA5853196
CIG03986	313	Prevotella_disiens			PRJNA224116	SAMEA5853197
CIG04019	35	Aerococcus_urinae			PRJNA224116	SAMEA6543298
CIG04005	30	Aerococcus_urinae			PRJNA224116	SAMEA6543299
CIG04006	32	Aerococcus_urinae			PRJNA224116	SAMEA6543300
CIG04004	58	Aerococcus_urinae			PRJNA224116	SAMEA6543301
CIG03996	33	Aerococcus_urinae			PRJNA224116	SAMEA6543302
CIG04020	35	Aerococcus_urinae			PRJNA224116	SAMEA6543303
CIG04013	35	Aerococcus_urinae			PRJNA224116	SAMEA6543304
CIG04021	31	Aerococcus_urinae			PRJNA224116	SAMEA6543305
CIG04030	31	Aerococcus_urinae			PRJNA224116	SAMEA6543306
CIG04025	31	Aerococcus_urinae			PRJNA224116	SAMEA6543307
CIG03995	36	Aerococcus_urinae			PRJNA224116	SAMEA6543308
CIG04022	35	Aerococcus_urinae			PRJNA224116	SAMEA6543309
CIG04018	40	Aerococcus_urinae			PRJNA224116	SAMEA6543310
CIG04027	33	Aerococcus_urinae			PRJNA224116	SAMEA6543311
CIG04026	31	Aerococcus_urinae			PRJNA224116	SAMEA6543312
CIG04033	34	Aerococcus_urinae			PRJNA224116	SAMEA6543313
CIG03998	29	Aerococcus_urinae			PRJNA224116	SAMEA6543314
CIG04029	31	Aerococcus_urinae			PRJNA224116	SAMEA6543315
CIG04009	34	Aerococcus_urinae			PRJNA224116	SAMEA6543316
CIG04024	26	Aerococcus_urinae			PRJNA224116	SAMEA6543317
CIG04023	47	Aerococcus_urinae			PRJNA224116	SAMEA6543318
CIG04031	28	Aerococcus_urinae			PRJNA224116	SAMEA6543319
CIG03997	35	Aerococcus_urinae			PRJNA224116	SAMEA6543320
CIG04032	31	Aerococcus_urinae			PRJNA224116	SAMEA6543321
CIG04012	29	Aerococcus_urinae			PRJNA224116	SAMEA6543322
CIG04000	58	Aerococcus_urinae			PRJNA224116	SAMEA6543323
CIG04028	13	Aerococcus_urinae			PRJNA224116	SAMEA6543324
CIG04007	29	Aerococcus_urinae			PRJNA224116	SAMEA6543325
CIG03999	15	Aerococcus_urinae			PRJNA224116	SAMEA6543326
CIG04008	49	Aerococcus_urinae			PRJNA224116	SAMEA6543327
CIG04011	37	Aerococcus_urinae			PRJNA224116	SAMEA6543328
CIG04001	17	Aerococcus_urinae			PRJNA224116	SAMEA6543329
CIG04016	17	Aerococcus_urinae			PRJNA224116	SAMEA6543330
CIG04010	12	Aerococcus_urinae			PRJNA224116	SAMEA6543331
CIG04002	12	Aerococcus_urinae			PRJNA224116	SAMEA6543332
CIG04015	33	Aerococcus_urinae			PRJNA224116	SAMEA6543333
CIG04017	30	Aerococcus_urinae			PRJNA224116	SAMEA6543334
CIG04003	29	Aerococcus_urinae			PRJNA224116	SAMEA6543335
CIG04014	19	Aerococcus_urinae			PRJNA224116	SAMEA6543336
CIG03988	1	Veillonella_parvula			PRJNA224116	SAMEA6589604
CIG03994	32	Dolosigranulum_pigrum			PRJNA224116	SAMEA7487701
CIG01218	1	Chlamydia_trachomatis			PRJNA224116	SAMEA767949
CIG03849	82	Limosilactobacillus_fermentum			PRJNA224116	SAMEA80264668
CIG03850	85	Limosilactobacillus_fermentum			PRJNA224116	SAMEA80310418
CIG03890	6	Prevotella_disiens			PRJNA224116	SAMEA80458918
CIG03893	2	Campylobacter_ureolyticus			PRJNA224116	SAMEA87358168
CIG03902	1	Porphyromonas_crevioricanis			PRJNA224116	SAMEA87364168
CIG01540	15	Chlamydia_trachomatis			PRJNA224116	SAMEA901486
CIG01541	37	Chlamydia_trachomatis			PRJNA224116	SAMEA901487
CIG01046	2	Bifidobacterium_dentium			PRJNA224116	SAMN00000021
CIG01143	1	Treponema_pallidum			PRJNA224116	SAMN00000317
CIG00950	1	Treponema_pallidum			PRJNA224116	SAMN00000318
CIG01256	1	Treponema_pallidum			PRJNA224116	SAMN00000318
CIG00989	251	Anaerococcus_lactolyticus			PRJNA224116	SAMN00000626
CIG01052	48	Corynebacterium_amycolatum			PRJNA224116	SAMN00000714
CIG01054	9	Lancefieldella_rimae			PRJNA224116	SAMN00000717
CIG01062	37	Corynebacterium_tuberculostearicum			PRJNA224116	SAMN00000719
CIG01053	15	Gemella_haemolysans			PRJNA224116	SAMN00000721
CIG00996	100	Anaerococcus_tetradius			PRJNA224116	SAMN00001448
CIG00998	1	Gardnerella_vaginalis			PRJNA224116	SAMN00001462
CIG01004	38	Lactobacillus_acidophilus			PRJNA224116	SAMN00001471
CIG00999	74	Limosilactobacillus_fermentum			PRJNA224116	SAMN00001473
CIG01000	6	Fannyhessea_vaginae			PRJNA224116	SAMN00001474
CIG01002	112	Limosilactobacillus_vaginalis			PRJNA224116	SAMN00001485
CIG01081	67	Fusobacterium_nucleatum			PRJNA224116	SAMN00001497
CIG00979	8	Lactobacillus_paragasseri			PRJNA224116	SAMN00001501
CIG02349	3	Lactobacillus_paragasseri			PRJNA224116	SAMN00001501
CIG01001	1	Lactobacillus_mulieris			PRJNA224116	SAMN00001502
CIG01109	1	Mobiluncus_curtisii			PRJNA224116	SAMN00001505
CIG01026	21	Corynebacterium_jeikeium			PRJNA224116	SAMN00001506
CIG00997	85	Corynebacterium_striatum			PRJNA224116	SAMN00001507
CIG01003	1	Finegoldia_magna			PRJNA224116	SAMN00001509
CIG01058	57	Lactobacillus_jensenii			PRJNA224116	SAMN00001905
CIG00955	1	Lancefieldella_parvula			PRJNA224116	SAMN00001907
CIG00954	2	Anaerococcus_prevotii			PRJNA224116	SAMN00001908
CIG00980	2	Prevotella_melaninogenica			PRJNA224116	SAMN00001916
CIG01061	25	Rothia_mucilaginosa			PRJNA224116	SAMN00001919
CIG01077	73	Peptostreptococcus_anaerobius			PRJNA224116	SAMN00002160
CIG01059	70	Lactobacillus_gasseri			PRJNA224116	SAMN00002206
CIG01057	250	Porphyromonas_uenonis			PRJNA224116	SAMN00002220
CIG01007	86	Lactobacillus_crispatus			PRJNA224116	SAMN00002229
CIG01065	55	Mobiluncus_mulieris			PRJNA224116	SAMN00002501
CIG00956	1	Eggerthella_lenta			PRJNA224116	SAMN00002594
CIG00959	1	Veillonella_parvula			PRJNA224116	SAMN00002609
CIG01075	187	Lactobacillus_crispatus			PRJNA224116	SAMN00003361
CIG01070	72	Prevotella_timonensis			PRJNA224116	SAMN00003362
CIG01071	118	Prevotella_buccalis			PRJNA224116	SAMN00003363
CIG01073	117	Prevotella_amnii			PRJNA224116	SAMN00003364
CIG01187	1	Treponema_pallidum			PRJNA224116	SAMN00004588
CIG00961	1	Mageeibacillus_indolicus	1		PRJNA224116	SAMN00006219
CIG01072	121	Prevotella_bivia			PRJNA224116	SAMN00008342
CIG01066	71	Peptoniphilus_lacrimalis			PRJNA224116	SAMN00008345
CIG01047	52	Anaerococcus_hydrogenalis			PRJNA224116	SAMN00008758
CIG01006	53	Fusobacterium_periodonticum			PRJNA224116	SAMN00008828
CIG01013	2	Jonquetella_anthropi			PRJNA224116	SAMN00008831
CIG01022	18	Prevotella_oris			PRJNA224116	SAMN00008848
CIG01023	26	Prevotella_veroralis			PRJNA224116	SAMN00008850
CIG01021	2	Slackia_exigua			PRJNA224116	SAMN00008861
CIG01005	3	Veillonella_dispar			PRJNA224116	SAMN00008863
CIG01074	19	Veillonella_parvula			PRJNA224116	SAMN00009759
CIG01126	1	Chlamydia_trachomatis			PRJNA224116	SAMN00011086
CIG00977	2	Chlamydia_trachomatis			PRJNA224116	SAMN00014120
CIG01129	39	Finegoldia_magna			PRJNA224116	SAMN00031758
CIG01107	1	Prevotella_denticola			PRJNA224116	SAMN00031760
CIG01119	1	Gardnerella_vaginalis			PRJNA224116	SAMN00100736
CIG01084	50	Finegoldia_magna			PRJNA224116	SAMN00100737
CIG01086	70	Veillonella_atypica			PRJNA224116	SAMN00100747
CIG00985	46	Mobiluncus_mulieris			PRJNA224116	SAMN00100748
CIG01083	78	Prevotella_disiens			PRJNA224116	SAMN00100749
CIG01082	30	Finegoldia_magna			PRJNA224116	SAMN00100752
CIG01106	1	Aerococcus_urinae			PRJNA224116	SAMN00100756
CIG01085	63	Veillonella_atypica			PRJNA224116	SAMN00100757
CIG01118	1	Bifidobacterium_breve			PRJNA224116	SAMN00100758
CIG01422	42	Eggerthella_lenta			PRJNA224116	SAMN00103544
CIG01112	52	Lactobacillus_iners			PRJNA224116	SAMN00115034
CIG01087	37	Lactobacillus_iners			PRJNA224116	SAMN00115039
CIG01088	28	Lactobacillus_iners			PRJNA224116	SAMN00115041
CIG01089	24	Lactobacillus_iners			PRJNA224116	SAMN00115042
CIG01090	25	Lactobacillus_iners			PRJNA224116	SAMN00115043
CIG00986	35	Bifidobacterium_dentium			PRJNA224116	SAMN00115044
CIG01094	32	Peptoniphilus_harei			PRJNA224116	SAMN00116775
CIG01091	89	Limosilactobacillus_oris			PRJNA224116	SAMN00116776
CIG01095	58	Porphyromonas_asaccharolytica			PRJNA224116	SAMN00116777
CIG01093	32	Dialister_micraerophilus			PRJNA224116	SAMN00116779
CIG00981	8	Mobiluncus_curtisii			PRJNA224116	SAMN00117214
CIG00982	16	Peptoniphilus_duerdenii			PRJNA224116	SAMN00117215
CIG01025	6	Anaerococcus_vaginalis			PRJNA224116	SAMN00120584
CIG01103	35	Anaerococcus_vaginimassiliensis			PRJNA224116	SAMN00138207
CIG01123	23	Veillonella_parvula			PRJNA224116	SAMN00138208
CIG01104	53	Anaerococcus_hydrogenalis			PRJNA224116	SAMN00138209
CIG01120	13	Gardnerella_vaginalis			PRJNA224116	SAMN00138210
CIG01101	21	Lactobacillus_iners			PRJNA224116	SAMN00138211
CIG01102	31	Lactobacillus_iners			PRJNA224116	SAMN00138212
CIG01080	96	Brevibacterium_mcbrellneri			PRJNA224116	SAMN00139181
CIG01008	15	Mobiluncus_mulieris			PRJNA224116	SAMN00139192
CIG01009	12	Lactobacillus_iners			PRJNA224116	SAMN00139432
CIG01105	121	Prevotella_denticola			PRJNA224116	SAMN00195201
CIG01128	20	Limosilactobacillus_oris			PRJNA224116	SAMN00195308
CIG00983	10	Bifidobacterium_dentium			PRJNA224116	SAMN00210789
CIG01096	7	Lactobacillus_iners			PRJNA224116	SAMN00216799
CIG00984	24	Mobiluncus_mulieris			PRJNA224116	SAMN00216800
CIG01097	6	Mobiluncus_curtisii			PRJNA224116	SAMN00217011
CIG01121	45	Megasphaera_lornae			PRJNA224116	SAMN00255229
CIG01108	7	Dialister_micraerophilus			PRJNA224116	SAMN00260258
CIG01127	25	Prevotella_seregens			PRJNA224116	SAMN00262626
CIG00988	16	Parvimonas_micra			PRJNA224116	SAMN00627099
CIG01349	13	Fusobacterium_polymorphum			PRJNA224116	SAMN00690715
CIG01100	1	Odoribacter_splanchnicus			PRJNA224116	SAMN00713588
CIG01117	1	Porphyromonas_asaccharolytica			PRJNA224116	SAMN00713611
CIG00970	2	Chlamydia_trachomatis			PRJNA224116	SAMN00744935
CIG01153	68	Haemophilus_parainfluenzae			PRJNA224116	SAMN00761858
CIG01155	42	Haemophilus_parainfluenzae			PRJNA224116	SAMN00761859
CIG01172	104	Porphyromonas_gingivalis			PRJNA224116	SAMN00792205
CIG01180	13	Streptococcus_anginosus			PRJNA224116	SAMN00829139
CIG01327	250	Limosilactobacillus_fermentum			PRJNA224116	SAMN02053534
CIG01254	8	Lactobacillus_paragasseri			PRJNA224116	SAMN02178496
CIG01356	1	Chlamydia_trachomatis			PRJNA224116	SAMN02189829
CIG01357	1	Chlamydia_trachomatis			PRJNA224116	SAMN02189830
CIG01358	1	Chlamydia_trachomatis			PRJNA224116	SAMN02189831
CIG01359	1	Chlamydia_trachomatis			PRJNA224116	SAMN02189832
CIG01360	1	Chlamydia_trachomatis			PRJNA224116	SAMN02189833
CIG01361	1	Chlamydia_trachomatis			PRJNA224116	SAMN02189834
CIG01362	1	Chlamydia_trachomatis			PRJNA224116	SAMN02189835
CIG01363	1	Chlamydia_trachomatis			PRJNA224116	SAMN02189836
CIG01364	1	Chlamydia_trachomatis			PRJNA224116	SAMN02189837
CIG01365	1	Chlamydia_trachomatis			PRJNA224116	SAMN02189838
CIG01448	168	Prevotella_intermedia			PRJNA224116	SAMN02212661
CIG01139	4	Prevotella_seregens			PRJNA224116	SAMN02232045
CIG01241	95	Porphyromonas_somerae			PRJNA224116	SAMN02256491
CIG01240	46	Oligella_urethralis			PRJNA224116	SAMN02256493
CIG01156	3	Prevotella_bivia			PRJNA224116	SAMN02261368
CIG01136	1	Jonquetella_anthropi			PRJNA224116	SAMN02261412
CIG01313	2	Lactobacillus_crispatus			PRJNA224116	SAMN02298797
CIG00960	1	Gardnerella_swidsinkii			PRJNA224116	SAMN02299422
CIG01138	57	Anaeroglobus_geminatus			PRJNA224116	SAMN02299437
CIG01572	150	Lactobacillus_crispatus			PRJNA224116	SAMN02369387
CIG01570	30	Lactobacillus_acidophilus			PRJNA224116	SAMN02369388
CIG01574	86	Lactobacillus_gallinarum			PRJNA224116	SAMN02369396
CIG01575	58	Lactobacillus_iners			PRJNA224116	SAMN02369401
CIG01578	99	Lactobacillus_jensenii			PRJNA224116	SAMN02369404
CIG01577	149	Limosilactobacillus_vaginalis			PRJNA224116	SAMN02369417
CIG01576	133	Lactobacillus_kefiranofaciens			PRJNA224116	SAMN02369453
CIG01573	138	Lactobacillus_kefiranofaciens			PRJNA224116	SAMN02369454
CIG01157	16	Gardnerella_vaginalis			PRJNA224116	SAMN02393773
CIG01161	3	Gardnerella_vaginalis			PRJNA224116	SAMN02393774
CIG01162	17	Gardnerella_vaginalis			PRJNA224116	SAMN02393775
CIG01163	14	Gardnerella_leopoldii			PRJNA224116	SAMN02393777
CIG01158	25	Gardnerella_vaginalis			PRJNA224116	SAMN02393778
CIG01159	28	Gardnerella_vaginalis			PRJNA224116	SAMN02393779
CIG01164	27	Gardnerella_vaginalis_E			PRJNA224116	SAMN02393780
CIG01165	16	Gardnerella_piotii			PRJNA224116	SAMN02393781
CIG01160	22	Gardnerella_piotii			PRJNA224116	SAMN02393782
CIG01166	11	Gardnerella_vaginalis_C			PRJNA224116	SAMN02393783
CIG01167	12	Gardnerella_vaginalis_E			PRJNA224116	SAMN02393784
CIG01773	2	Streptococcus_salivarius			PRJNA224116	SAMN02401019
CIG01343	124	Lactobacillus_acidophilus			PRJNA224116	SAMN02401339
CIG01035	2	Ureaplasma_urealyticum			PRJNA224116	SAMN02435844
CIG01037	12	Ureaplasma_urealyticum			PRJNA224116	SAMN02435845
CIG01038	5	Ureaplasma_parvum			PRJNA224116	SAMN02435847
CIG01039	18	Ureaplasma_urealyticum			PRJNA224116	SAMN02435856
CIG01040	9	Ureaplasma_urealyticum			PRJNA224116	SAMN02435857
CIG01041	5	Ureaplasma_urealyticum			PRJNA224116	SAMN02435858
CIG01036	4	Ureaplasma_urealyticum			PRJNA224116	SAMN02435864
CIG01043	12	Ureaplasma_parvum			PRJNA224116	SAMN02436169
CIG01044	5	Ureaplasma_urealyticum			PRJNA224116	SAMN02436170
CIG01042	8	Ureaplasma_parvum			PRJNA224116	SAMN02436240
CIG01045	9	Ureaplasma_urealyticum			PRJNA224116	SAMN02436279
CIG01149	13	Ureaplasma_urealyticum			PRJNA224116	SAMN02436385
CIG01150	13	Ureaplasma_urealyticum			PRJNA224116	SAMN02436386
CIG01099	1	Streptococcus_urinalis			PRJNA224116	SAMN02436559
CIG01151	17	Ureaplasma_urealyticum			PRJNA224116	SAMN02436579
CIG01152	15	Ureaplasma_urealyticum			PRJNA224116	SAMN02436580
CIG01267	144	Gardnerella_piotii			PRJNA224116	SAMN02436710
CIG01270	145	Gardnerella_piotii			PRJNA224116	SAMN02436711
CIG01272	181	Gardnerella_piotii			PRJNA224116	SAMN02436712
CIG01312	16	Alloscardovia_omnicolens			PRJNA224116	SAMN02436720
CIG01314	154	Porphyromonas_gingivalis			PRJNA224116	SAMN02436723
CIG01315	111	Porphyromonas_gingivalis			PRJNA224116	SAMN02436724
CIG01316	117	Porphyromonas_gingivalis			PRJNA224116	SAMN02436747
CIG01317	261	Prevotella_disiens			PRJNA224116	SAMN02436748
CIG01320	114	Porphyromonas_gingivalis			PRJNA224116	SAMN02436749
CIG01263	156	Gardnerella_piotii			PRJNA224116	SAMN02436771
CIG01264	148	Gardnerella_piotii			PRJNA224116	SAMN02436772
CIG01268	158	Gardnerella_piotii			PRJNA224116	SAMN02436773
CIG01200	40	Veillonella_atypica			PRJNA224116	SAMN02436795
CIG01318	113	Porphyromonas_gingivalis			PRJNA224116	SAMN02436815
CIG01261	139	Gardnerella_vaginalis_D			PRJNA224116	SAMN02436829
CIG01265	151	Gardnerella_vaginalis			PRJNA224116	SAMN02436830
CIG01271	139	Gardnerella_vaginalis			PRJNA224116	SAMN02436831
CIG01274	184	Gardnerella_vaginalis			PRJNA224116	SAMN02436832
CIG01199	91	Peptostreptococcus_anaerobius			PRJNA224116	SAMN02436860
CIG01319	192	Porphyromonas_gingivalis			PRJNA224116	SAMN02436881
CIG01321	74	Leptotrichia_wadei			PRJNA224116	SAMN02436884
CIG01273	145	Gardnerella_vaginalis			PRJNA224116	SAMN02436904
CIG01260	151	Gardnerella_piotii			PRJNA224116	SAMN02436909
CIG01262	149	Gardnerella_vaginalis_D			PRJNA224116	SAMN02436910
CIG01266	138	Gardnerella_piotii			PRJNA224116	SAMN02436911
CIG01269	163	Gardnerella_piotii			PRJNA224116	SAMN02436912
CIG01460	91	Lactobacillus_mulieris			PRJNA224116	SAMN02438378
CIG01461	107	Lactobacillus_jensenii			PRJNA224116	SAMN02438379
CIG01463	103	Lactobacillus_jensenii			PRJNA224116	SAMN02438380
CIG01462	65	Lactobacillus_mulieris			PRJNA224116	SAMN02438381
CIG01464	112	Lactobacillus_mulieris			PRJNA224116	SAMN02438382
CIG01465	74	Lactobacillus_mulieris			PRJNA224116	SAMN02438383
CIG01242	64	Leptotrichia_wadei			PRJNA224116	SAMN02440426
CIG01243	35	Campylobacter_ureolyticus			PRJNA224116	SAMN02440444
CIG01245	46	Prevotella_oris			PRJNA224116	SAMN02440460
CIG01247	77	Prevotella_amnii			PRJNA224116	SAMN02440476
CIG01249	22	Metamycoplasma_hominis			PRJNA224116	SAMN02440501
CIG01284	40	Veillonella_montpellierensis			PRJNA224116	SAMN02440645
CIG01288	21	Prevotella_intermedia			PRJNA224116	SAMN02440707
CIG01337	29	Porphyromonas_uenonis			PRJNA224116	SAMN02440769
CIG01287	124	Prevotella_timonensis			PRJNA224116	SAMN02440805
CIG01283	9	Aerococcus_urinaeequi			PRJNA224116	SAMN02440813
CIG01279	57	Prevotella_denticola			PRJNA224116	SAMN02440901
CIG01276	10	Varibaculum_cambriense			PRJNA224116	SAMN02440916
CIG01286	84	Prevotella_corporis			PRJNA224116	SAMN02441145
CIG01281	26	Propionimicrobium_lymphophilum			PRJNA224116	SAMN02441171
CIG01277	29	Winkia_neuii			PRJNA224116	SAMN02441245
CIG01278	43	Alloscardovia_omnicolens			PRJNA224116	SAMN02441248
CIG01248	68	Peptostreptococcus_anaerobius			PRJNA224116	SAMN02441325
CIG01244	28	Prevotella_veroralis			PRJNA224116	SAMN02441351
CIG01282	55	Acidaminococcus_intestini			PRJNA224116	SAMN02441487
CIG01246	21	Peptoniphilus_lacrimalis			PRJNA224116	SAMN02441667
CIG01427	129	Bifidobacterium_longum			PRJNA224116	SAMN02442020
CIG01428	32	Bifidobacterium_dentium			PRJNA224116	SAMN02442045
CIG01027	1	Filifactor_alocis			PRJNA224116	SAMN02463683
CIG00995	6	Fusobacterium_gonidiaformans			PRJNA224116	SAMN02463686
CIG01029	31	Fusobacterium_periodonticum			PRJNA224116	SAMN02463706
CIG00991	6	Fusobacterium_periodonticum			PRJNA224116	SAMN02463707
CIG01124	1	Fusobacterium_animalis			PRJNA224116	SAMN02463708
CIG00992	28	Fusobacterium_gonidiaformans			PRJNA224116	SAMN02463709
CIG00993	7	Fusobacterium_vincentii			PRJNA224116	SAMN02463710
CIG00994	2	Fusobacterium_animalis			PRJNA224116	SAMN02463711
CIG01174	4	Fusobacterium_animalis			PRJNA224116	SAMN02463711
CIG01182	150	Fusobacterium_periodonticum			PRJNA224116	SAMN02463721
CIG01033	25	Lactobacillus_crispatus			PRJNA224116	SAMN02463723
CIG01012	12	Limosilactobacillus_coleohominis			PRJNA224116	SAMN02463725
CIG01011	7	Lactobacillus_crispatus			PRJNA224116	SAMN02463726
CIG01010	4	Lactobacillus_mulieris			PRJNA224116	SAMN02463727
CIG01014	1	Fusobacterium_vincentii			PRJNA224116	SAMN02463738
CIG01015	30	Lactobacillus_crispatus			PRJNA224116	SAMN02463740
CIG01016	76	Lactobacillus_crispatus			PRJNA224116	SAMN02463743
CIG01017	17	Lactobacillus_jensenii			PRJNA224116	SAMN02463744
CIG01019	42	Limosilactobacillus_fermentum			PRJNA224116	SAMN02463745
CIG01018	5	Fusobacterium_animalis			PRJNA224116	SAMN02463746
CIG01020	18	Lactobacillus_mulieris			PRJNA224116	SAMN02463747
CIG01134	8	Rothia_mucilaginosa			PRJNA224116	SAMN02463763
CIG01131	12	Lactobacillus_iners			PRJNA224116	SAMN02463801
CIG01024	46	Prevotella_melaninogenica			PRJNA224116	SAMN02463806
CIG01028	3	Fusobacterium_vincentii			PRJNA224116	SAMN02463816
CIG01135	2	Fusobacterium_animalis			PRJNA224116	SAMN02463835
CIG01067	70	Lactobacillus_crispatus			PRJNA224116	SAMN02463837
CIG01068	8	Lactobacillus_gasseri			PRJNA224116	SAMN02463838
CIG00978	57	Prevotella_oris			PRJNA224116	SAMN02463839
CIG01069	10	Lactobacillus_gasseri			PRJNA224116	SAMN02463842
CIG01098	7	Streptococcus_anginosus			PRJNA224116	SAMN02463868
CIG01169	1	Scardovia_wiggsiae			PRJNA224116	SAMN02463874
CIG01175	2	Scardovia_wiggsiae			PRJNA224116	SAMN02463874
CIG01198	2	Actinobaculum_massiliense			PRJNA224116	SAMN02463883
CIG01185	10	Lactobacillus_crispatus			PRJNA224116	SAMN02463885
CIG01184	5	Lactobacillus_crispatus			PRJNA224116	SAMN02463886
CIG01197	4	Streptococcus_urinalis			PRJNA224116	SAMN02463892
CIG01142	2	Dolosigranulum_pigrum			PRJNA224116	SAMN02463904
CIG01141	1	Facklamia_languida			PRJNA224116	SAMN02463907
CIG01181	7	Winkia_sp002849225			PRJNA224116	SAMN02463915
CIG01140	4	Fusobacterium_animalis			PRJNA224116	SAMN02463936
CIG00987	2	Fusobacterium_polymorphum			PRJNA224116	SAMN02469324
CIG01234	379	Fusobacterium_vincentii			PRJNA224116	SAMN02469329
CIG01308	186	Fusobacterium_vincentii			PRJNA224116	SAMN02469575
CIG01307	83	Fusobacterium_nucleatum			PRJNA224116	SAMN02469582
CIG01309	123	Fusobacterium_animalis			PRJNA224116	SAMN02469583
CIG01176	198	Fusobacterium_vincentii			PRJNA224116	SAMN02469584
CIG01275	129	Limosilactobacillus_fermentum			PRJNA224116	SAMN02469912
CIG01289	2	Lactobacillus_gasseri			PRJNA224116	SAMN02470136
CIG01076	7	Lactobacillus_iners			PRJNA224116	SAMN02470230
CIG01326	3	Chlamydia_trachomatis			PRJNA224116	SAMN02470647
CIG01325	3	Chlamydia_trachomatis			PRJNA224116	SAMN02470648
CIG01055	1	Chlamydia_trachomatis			PRJNA224116	SAMN02470775
CIG01060	1	Chlamydia_trachomatis			PRJNA224116	SAMN02470776
CIG01050	1	Chlamydia_trachomatis			PRJNA224116	SAMN02470778
CIG01051	1	Chlamydia_trachomatis			PRJNA224116	SAMN02470779
CIG01048	1	Chlamydia_trachomatis			PRJNA224116	SAMN02470780
CIG01049	1	Chlamydia_trachomatis			PRJNA224116	SAMN02470781
CIG01340	137	Limosilactobacillus_fermentum			PRJNA224116	SAMN02470787
CIG01344	117	Porphyromonas_gingivalis			PRJNA224116	SAMN02470968
CIG01078	52	Fannyhessea_vaginae			PRJNA224116	SAMN02471011
CIG01079	145	Gardnerella_vaginalis			PRJNA224116	SAMN02471014
CIG01304	1	Streptococcus_salivarius			PRJNA224116	SAMN02471219
CIG01305	1	Veillonella_parvula			PRJNA224116	SAMN02471223
CIG01177	85	Lactobacillus_gasseri			PRJNA224116	SAMN02471361
CIG01341	63	Lactobacillus_crispatus			PRJNA224116	SAMN02471465
CIG01338	49	Parvimonas_micra			PRJNA224116	SAMN02471847
CIG01339	186	Fusobacterium_nucleatum			PRJNA224116	SAMN02471857
CIG01342	1	Bifidobacterium_longum			PRJNA224116	SAMN02471972
CIG01064	94	Gardnerella_swidsinkii			PRJNA224116	SAMN02472071
CIG01063	117	Gardnerella_leopoldii			PRJNA224116	SAMN02472072
CIG01031	43	Gardnerella_vaginalis_C			PRJNA224116	SAMN02472073
CIG01032	76	Gardnerella_vaginalis			PRJNA224116	SAMN02472074
CIG01348	22	Prevotella_intermedia			PRJNA224116	SAMN02584920
CIG01056	79	Acidaminococcus_intestini			PRJNA224116	SAMN02595304
CIG01111	27	Gemella_haemolysans			PRJNA224116	SAMN02595331
CIG01125	37	Fusobacterium_animalis			PRJNA224116	SAMN02595348
CIG01237	2	Atopobium_minutum			PRJNA224116	SAMN02596754
CIG01259	7	Campylobacter_ureolyticus			PRJNA224116	SAMN02596755
CIG01257	1	Propionimicrobium_lymphophilum			PRJNA224116	SAMN02596778
CIG01173	5	Fusobacterium_animalis			PRJNA224116	SAMN02596922
CIG00990	2	Neisseria_gonorrhoeae			PRJNA224116	SAMN02596923
CIG01258	3	Corynebacterium_pyruviciproducens			PRJNA224116	SAMN02596973
CIG01332	46	Fusobacterium_vincentii			PRJNA224116	SAMN02597021
CIG01331	79	Fusobacterium_polymorphum			PRJNA224116	SAMN02597022
CIG01333	33	Fusobacterium_animalis			PRJNA224116	SAMN02597023
CIG01334	6	Fusobacterium_animalis			PRJNA224116	SAMN02597024
CIG01335	50	Fusobacterium_nucleatum			PRJNA224116	SAMN02597025
CIG01336	8	Fusobacterium_animalis			PRJNA224116	SAMN02597026
CIG00948	1	Lactobacillus_gasseri			PRJNA224116	SAMN02598542
CIG01133	1	Cutibacterium_acnes			PRJNA224116	SAMN02602997
CIG01144	1	Treponema_pallidum			PRJNA224116	SAMN02603003
CIG01145	1	Treponema_pallidum			PRJNA224116	SAMN02603004
CIG01255	1	Treponema_pallidum			PRJNA224116	SAMN02603005
CIG01146	1	Treponema_pallidum			PRJNA224116	SAMN02603007
CIG00946	1	Lactobacillus_acidophilus			PRJNA224116	SAMN02603047
CIG01191	1	Streptococcus_salivarius			PRJNA224116	SAMN02603111
CIG00942	1	Chlamydia_trachomatis			PRJNA57637	SAMN02603114
CIG01183	1	Streptococcus_agalactiae	1		PRJNA224116	SAMN02603155
CIG00957	1	Bifidobacterium_dentium			PRJNA224116	SAMN02603177
CIG01251	1	Lactobacillus_acidophilus			PRJNA224116	SAMN02603216
CIG01030	1	Bifidobacterium_bifidum			PRJNA224116	SAMN02603395
CIG00949	2	Campylobacter_hominis			PRJNA224116	SAMN02603439
CIG00953	1	Ureaplasma_urealyticum			PRJNA224116	SAMN02603440
CIG01168	1	Bifidobacterium_bifidum			PRJNA224116	SAMN02603486
CIG00947	2	Chlamydia_trachomatis			PRJNA224116	SAMN02603498
CIG01034	1	Bifidobacterium_bifidum			PRJNA224116	SAMN02603510
CIG01238	2	Chlamydia_trachomatis			PRJNA224116	SAMN02603648
CIG01239	2	Chlamydia_trachomatis			PRJNA224116	SAMN02603649
CIG01310	1	Streptococcus_anginosus			PRJNA224116	SAMN02603662
CIG01311	1	Streptococcus_anginosus			PRJNA224116	SAMN02603663
CIG01253	2	Fusobacterium_animalis			PRJNA224116	SAMN02603674
CIG00975	1	Chlamydia_trachomatis			PRJNA224116	SAMN02603691
CIG00971	1	Chlamydia_trachomatis			PRJNA224116	SAMN02603692
CIG00972	1	Chlamydia_trachomatis			PRJNA224116	SAMN02603693
CIG00973	1	Chlamydia_trachomatis			PRJNA224116	SAMN02603694
CIG00974	1	Chlamydia_trachomatis			PRJNA224116	SAMN02603695
CIG00976	1	Chlamydia_trachomatis			PRJNA224116	SAMN02603696
CIG01290	1	Chlamydia_trachomatis			PRJNA224116	SAMN02603697
CIG01291	1	Chlamydia_trachomatis			PRJNA224116	SAMN02603698
CIG01292	1	Chlamydia_trachomatis			PRJNA224116	SAMN02603699
CIG01293	1	Chlamydia_trachomatis			PRJNA224116	SAMN02603700
CIG01294	1	Chlamydia_trachomatis			PRJNA224116	SAMN02603701
CIG01295	1	Chlamydia_trachomatis			PRJNA224116	SAMN02603702
CIG01296	1	Chlamydia_trachomatis			PRJNA224116	SAMN02603703
CIG01297	1	Chlamydia_trachomatis			PRJNA224116	SAMN02603704
CIG01298	1	Chlamydia_trachomatis			PRJNA224116	SAMN02603705
CIG01299	1	Chlamydia_trachomatis			PRJNA224116	SAMN02603706
CIG01300	1	Chlamydia_trachomatis			PRJNA224116	SAMN02603707
CIG01301	1	Chlamydia_trachomatis			PRJNA224116	SAMN02603708
CIG00939	1	Porphyromonas_gingivalis			PRJNA224116	SAMN02603720
CIG01132	1	Acidaminococcus_intestini			PRJNA224116	SAMN02603738
CIG01130	2	Chlamydia_trachomatis			PRJNA224116	SAMN02603770
CIG01113	1	Lactobacillus_johnsonii			PRJNA224116	SAMN02603892
CIG00951	3	Citrobacter_koseri			PRJNA224116	SAMN02603912
CIG01252	1	Limosilactobacillus_fermentum			PRJNA224116	SAMN02603935
CIG01122	3	Lactobacillus_kefiranofaciens			PRJNA224116	SAMN02603965
CIG01154	2	Prevotella_intermedia			PRJNA224116	SAMN02603988
CIG01137	1	Tannerella_forsythia			PRJNA224116	SAMN02604009
CIG00962	1	Prevotella_ruminicola			PRJNA224116	SAMN02604020
CIG00952	1	Ureaplasma_parvum			PRJNA224116	SAMN02604063
CIG01186	1	Cutibacterium_acnes			PRJNA224116	SAMN02604070
CIG00940	1	Haemophilus_ducreyi			PRJNA224116	SAMN02604087
CIG00938	1	Ureaplasma_parvum			PRJNA224116	SAMN02604098
CIG00958	1	Treponema_pallidum			PRJNA224116	SAMN02604256
CIG01280	1	Lactobacillus_helveticus			PRJNA224116	SAMN02604285
CIG00941	1	Treponema_pallidum			PRJNA224116	SAMN02604348
CIG01429	26	Dermabacter_hominis			PRJNA224116	SAMN02614628
CIG01355	54	Finegoldia_magna			PRJNA224116	SAMN02628374
CIG01389	49	Corynebacterium_jeikeium			PRJNA224116	SAMN02641050
CIG01390	49	Corynebacterium_jeikeium			PRJNA224116	SAMN02641051
CIG01387	44	Corynebacterium_jeikeium			PRJNA224116	SAMN02641052
CIG01392	80	Corynebacterium_jeikeium			PRJNA224116	SAMN02641053
CIG01391	263	Corynebacterium_jeikeium			PRJNA224116	SAMN02641054
CIG01397	30	Corynebacterium_sp001807485			PRJNA224116	SAMN02641055
CIG01393	30	Corynebacterium_jeikeium			PRJNA224116	SAMN02641056
CIG01394	36	Corynebacterium_jeikeium			PRJNA224116	SAMN02641057
CIG01388	63	Corynebacterium_jeikeium			PRJNA224116	SAMN02641058
CIG01398	75	Corynebacterium_jeikeium			PRJNA224116	SAMN02641059
CIG01395	65	Corynebacterium_jeikeium			PRJNA224116	SAMN02641060
CIG01399	84	Corynebacterium_jeikeium			PRJNA224116	SAMN02641061
CIG01396	41	Corynebacterium_jeikeium			PRJNA224116	SAMN02641062
CIG01345	2	Chlamydia_trachomatis			PRJNA224116	SAMN02641532
CIG01366	25	Campylobacter_ureolyticus			PRJNA224116	SAMN02673348
CIG01403	5	Ligilactobacillus_salivarius			PRJNA224116	SAMN02711722
CIG01439	1	Streptococcus_agalactiae			PRJNA224116	SAMN02720890
CIG01400	1	Porphyromonas_gingivalis			PRJNA224116	SAMN02732406
CIG01383	1	Streptococcus_agalactiae			PRJNA224116	SAMN02741687
CIG01384	1	Streptococcus_agalactiae			PRJNA224116	SAMN02741688
CIG01380	52	Prevotella_ruminicola			PRJNA224116	SAMN02743888
CIG01379	36	Megasphaera_elsdenii			PRJNA224116	SAMN02744015
CIG03819	11	Prevotella_ruminicola			PRJNA224116	SAMN02745192
CIG03851	29	Porphyromonas_crevioricanis			PRJNA224116	SAMN02745203
CIG01579	102	Limosilactobacillus_fermentum			PRJNA224116	SAMN02797777
CIG01580	9	Lancefieldella_rimae			PRJNA224116	SAMN02797791
CIG02246	3	Chlamydia_trachomatis			PRJNA224116	SAMN02808315
CIG02241	2	Chlamydia_trachomatis			PRJNA224116	SAMN02808316
CIG02242	2	Chlamydia_trachomatis			PRJNA224116	SAMN02808317
CIG02248	3	Chlamydia_trachomatis			PRJNA224116	SAMN02808318
CIG02243	3	Chlamydia_trachomatis			PRJNA224116	SAMN02808319
CIG02244	3	Chlamydia_trachomatis			PRJNA224116	SAMN02808320
CIG02245	2	Chlamydia_trachomatis			PRJNA224116	SAMN02808321
CIG02247	2	Chlamydia_trachomatis			PRJNA224116	SAMN02808322
CIG02250	5	Chlamydia_trachomatis			PRJNA224116	SAMN02808323
CIG02249	2	Chlamydia_trachomatis			PRJNA224116	SAMN02808325
CIG02251	1	Chlamydia_trachomatis			PRJNA224116	SAMN02808326
CIG01382	69	Corynebacterium_vitaeruminis			PRJNA224116	SAMN02841225
CIG01820	1	Streptococcus_agalactiae			PRJNA224116	SAMN02850626
CIG01404	44	Anaerococcus_lactolyticus			PRJNA224116	SAMN02850926
CIG01386	31	Mageeibacillus_indolicus			PRJNA224116	SAMN02850928
CIG01405	43	Lancefieldella_sp000564995			PRJNA224116	SAMN02850943
CIG01407	158	Prevotella_bivia			PRJNA224116	SAMN02850947
CIG01421	279	Prevotella_timonensis			PRJNA224116	SAMN02850958
CIG01406	32	Pseudoglutamicibacter_albus			PRJNA224116	SAMN02850960
CIG01408	82	Corynebacterium_tuscaniense			PRJNA224116	SAMN02850961
CIG01409	171	Oligella_urethralis			PRJNA224116	SAMN02850962
CIG01418	179	Prevotella_amnii			PRJNA224116	SAMN02850963
CIG01416	72	Veillonella_montpellierensis			PRJNA224116	SAMN02850965
CIG01414	179	Prevotella_bivia			PRJNA224116	SAMN02850966
CIG01410	173	Prevotella_bivia			PRJNA224116	SAMN02850971
CIG01417	553	Prevotella_melaninogenica			PRJNA224116	SAMN02850972
CIG01411	97	Prevotella_sp000479005			PRJNA224116	SAMN02850973
CIG01413	298	Prevotella_disiens			PRJNA224116	SAMN02850974
CIG01412	126	Prevotella_denticola			PRJNA224116	SAMN02850976
CIG01415	102	Prevotella_sp000479005			PRJNA224116	SAMN02850977
CIG03822	34	Megasphaera_elsdenii			PRJNA224116	SAMN02910401
CIG01385	2	Corynebacterium_atypicum			PRJNA224116	SAMN02911287
CIG01551	1	Lawsonella_clevelandensis			PRJNA224116	SAMN02943398
CIG01401	1	Corynebacterium_imitans			PRJNA224116	SAMN02950575
CIG01559	1	Megasphaera_elsdenii			PRJNA224116	SAMN02953477
CIG01092	8	Candida_albicans		1	PRJNA14005	SAMN02953594
CIG01402	2	Corynebacterium_mucifaciens			PRJNA224116	SAMN02953970
CIG03820	18	Haemophilus_ducreyi			PRJNA224116	SAMN02983000
CIG03812	84	Lactobacillus_kefiranofaciens			PRJNA224116	SAMN02983011
CIG01538	1	Streptococcus_agalactiae			PRJNA224116	SAMN02991566
CIG01539	1	Streptococcus_agalactiae			PRJNA224116	SAMN02991570
CIG01536	1	Streptococcus_agalactiae			PRJNA224116	SAMN02992126
CIG01537	1	Streptococcus_agalactiae			PRJNA224116	SAMN02996604
CIG01423	35	Megasphaera_elsdenii			PRJNA224116	SAMN02999437
CIG01420	15	Metamycoplasma_hominis			PRJNA224116	SAMN03000700
CIG01419	1	Metamycoplasma_hominis			PRJNA224116	SAMN03000724
CIG01426	30	Porphyromonas_crevioricanis			PRJNA224116	SAMN03004339
CIG01425	14	Porphyromonas_crevioricanis			PRJNA224116	SAMN03004341
CIG01587	46	Aerococcus_christensenii			PRJNA224116	SAMN03018620
CIG01367	1	Treponema_pallidum			PRJNA224116	SAMN03081438
CIG01250	1	Treponema_pallidum			PRJNA224116	SAMN03081442
CIG01350	1	Corynebacterium_vitaeruminis			PRJNA224116	SAMN03081455
CIG01351	1	Bifidobacterium_breve			PRJNA224116	SAMN03081478
CIG01352	1	Bifidobacterium_breve			PRJNA224116	SAMN03081480
CIG01353	1	Bifidobacterium_breve			PRJNA224116	SAMN03081482
CIG01354	1	Bifidobacterium_breve			PRJNA224116	SAMN03081483
CIG01447	1	Metamycoplasma_hominis			PRJNA224116	SAMN03083652
CIG01446	11	Metamycoplasma_hominis			PRJNA224116	SAMN03083653
CIG01445	16	Metamycoplasma_hominis			PRJNA224116	SAMN03083654
CIG01467	6	Bifidobacterium_bifidum			PRJNA224116	SAMN03097403
CIG01432	20	Lactobacillus_acidophilus			PRJNA224116	SAMN03105773
CIG01545	1	Streptococcus_agalactiae			PRJNA224116	SAMN03108598
CIG01424	1	Metamycoplasma_hominis			PRJNA224116	SAMN03112835
CIG01433	1	Parvimonas_micra			PRJNA224116	SAMN03135876
CIG01434	38	Corynebacterium_minutissimum			PRJNA224116	SAMN03140311
CIG01772	1	Streptococcus_salivarius			PRJNA224116	SAMN03140396
CIG02191	7	Gardnerella_piotii			PRJNA224116	SAMN03145504
CIG02189	7	Gardnerella_piotii			PRJNA224116	SAMN03145579
CIG02190	6	Gardnerella_piotii			PRJNA224116	SAMN03145603
CIG02188	7	Gardnerella_piotii			PRJNA224116	SAMN03145604
CIG01431	1	Streptococcus_salivarius			PRJNA224116	SAMN03174835
CIG01457	141	Tannerella_forsythia			PRJNA224116	SAMN03176940
CIG01441	1	Corynebacterium_singulare			PRJNA224116	SAMN03177398
CIG01430	1	Streptococcus_agalactiae			PRJNA224116	SAMN03178022
CIG01452	2	Chlamydia_trachomatis			PRJNA224116	SAMN03195884
CIG01453	2	Chlamydia_trachomatis			PRJNA224116	SAMN03195889
CIG01491	54	Alloscardovia_omnicolens			PRJNA224116	SAMN03197001
CIG01526	60	Streptococcus_anginosus			PRJNA224116	SAMN03197009
CIG01527	32	Streptococcus_anginosus			PRJNA224116	SAMN03197043
CIG01492	30	Alloscardovia_omnicolens			PRJNA224116	SAMN03197130
CIG01503	33	Rothia_mucilaginosa			PRJNA224116	SAMN03197174
CIG01493	35	Corynebacterium_vitaeruminis			PRJNA224116	SAMN03197256
CIG01489	94	Corynebacterium_striatum			PRJNA224116	SAMN03197307
CIG01490	94	Corynebacterium_striatum			PRJNA224116	SAMN03197309
CIG01504	38	Rothia_sp001808955			PRJNA224116	SAMN03197327
CIG01505	16	Rothia_mucilaginosa			PRJNA224116	SAMN03197331
CIG01506	28	Rothia_sp001808955			PRJNA224116	SAMN03197366
CIG01513	13	Rothia_mucilaginosa			PRJNA224116	SAMN03197400
CIG01507	33	Lactobacillus_gasseri			PRJNA224116	SAMN03197430
CIG01508	49	Lactobacillus_gasseri			PRJNA224116	SAMN03197439
CIG01514	14	Rothia_mucilaginosa			PRJNA224116	SAMN03197461
CIG01495	140	Oligella_urethralis			PRJNA224116	SAMN03197495
CIG01515	224	Rothia_sp001808955			PRJNA224116	SAMN03197517
CIG01516	102	Rothia_sp001808955			PRJNA224116	SAMN03197518
CIG01496	21	Alloscardovia_omnicolens			PRJNA224116	SAMN03197541
CIG01528	142	Oligella_urethralis			PRJNA224116	SAMN03197558
CIG01509	45	Metamycoplasma_hominis			PRJNA224116	SAMN03197578
CIG01510	29	Metamycoplasma_hominis			PRJNA224116	SAMN03197593
CIG01517	72	Lactobacillus_gasseri			PRJNA224116	SAMN03197652
CIG01518	10	Rothia_mucilaginosa			PRJNA224116	SAMN03197665
CIG01519	43	Rothia_mucilaginosa			PRJNA224116	SAMN03197666
CIG01497	25	Alloscardovia_omnicolens			PRJNA224116	SAMN03197668
CIG01511	47	Lactobacillus_paragasseri			PRJNA224116	SAMN03197689
CIG01512	35	Rothia_sp001808955			PRJNA224116	SAMN03197702
CIG01529	91	Corynebacterium_striatum			PRJNA224116	SAMN03197740
CIG01520	167	Rothia_mucilaginosa			PRJNA224116	SAMN03197777
CIG01494	184	Corynebacterium_striatum			PRJNA224116	SAMN03197788
CIG01521	354	Prevotella_bivia			PRJNA224116	SAMN03197905
CIG01522	40	Lactobacillus_gasseri			PRJNA224116	SAMN03197980
CIG01530	169	Limosilactobacillus_fermentum			PRJNA224116	SAMN03197989
CIG01523	237	Rothia_sp001808955			PRJNA224116	SAMN03197999
CIG01498	114	Corynebacterium_striatum			PRJNA224116	SAMN03198009
CIG01499	64	Alloscardovia_omnicolens			PRJNA224116	SAMN03198050
CIG01524	66	Rothia_sp001808955			PRJNA224116	SAMN03198110
CIG01500	57	Corynebacterium_sp001807485			PRJNA224116	SAMN03198150
CIG01501	141	Corynebacterium_striatum			PRJNA224116	SAMN03198182
CIG01502	151	Corynebacterium_striatum			PRJNA224116	SAMN03198183
CIG01525	81	Lactobacillus_paragasseri			PRJNA224116	SAMN03198208
CIG01818	1	Fusobacterium_nucleatum			PRJNA224116	SAMN03263083
CIG01888	4	Fusobacterium_animalis			PRJNA224116	SAMN03263089
CIG01583	3	Fusobacterium_polymorphum			PRJNA224116	SAMN03263146
CIG01889	11	Fusobacterium_nucleatum			PRJNA224116	SAMN03263148
CIG01554	1	Fusobacterium_animalis			PRJNA224116	SAMN03263149
CIG01555	1	Fusobacterium_vincentii			PRJNA224116	SAMN03263151
CIG01571	3	Fusobacterium_polymorphum			PRJNA224116	SAMN03263152
CIG01588	3	Fusobacterium_nucleatum			PRJNA224116	SAMN03263580
CIG01557	1	Fusobacterium_nucleatum			PRJNA224116	SAMN03263583
CIG01556	1	Fusobacterium_animalis			PRJNA224116	SAMN03263585
CIG01690	1	Streptococcus_anginosus			PRJNA224116	SAMN03271571
CIG01549	1	Bifidobacterium_bifidum			PRJNA224116	SAMN03271680
CIG01552	2	Bifidobacterium_longum			PRJNA224116	SAMN03271682
CIG01473	1	Haemophilus_ducreyi			PRJNA224116	SAMN03271817
CIG01474	1	Haemophilus_ducreyi			PRJNA224116	SAMN03271818
CIG01475	1	Haemophilus_ducreyi			PRJNA224116	SAMN03271819
CIG01476	1	Haemophilus_ducreyi			PRJNA224116	SAMN03271820
CIG01482	1	Haemophilus_ducreyi			PRJNA224116	SAMN03271821
CIG01477	1	Haemophilus_ducreyi			PRJNA224116	SAMN03271822
CIG01478	1	Haemophilus_ducreyi			PRJNA224116	SAMN03271823
CIG01479	1	Haemophilus_ducreyi			PRJNA224116	SAMN03271824
CIG01480	1	Haemophilus_ducreyi			PRJNA224116	SAMN03271825
CIG01481	1	Haemophilus_ducreyi			PRJNA224116	SAMN03271826
CIG01483	1	Haemophilus_ducreyi			PRJNA224116	SAMN03271827
CIG01484	1	Haemophilus_ducreyi			PRJNA224116	SAMN03271828
CIG01485	1	Haemophilus_ducreyi			PRJNA224116	SAMN03271829
CIG01486	1	Haemophilus_ducreyi			PRJNA224116	SAMN03271830
CIG01670	1	Treponema_pallidum			PRJNA224116	SAMN03273355
CIG01672	1	Treponema_pallidum			PRJNA224116	SAMN03273356
CIG01674	1	Treponema_pallidum			PRJNA224116	SAMN03273357
CIG01676	1	Treponema_pallidum			PRJNA224116	SAMN03273358
CIG01678	1	Treponema_pallidum			PRJNA224116	SAMN03273359
CIG01744	1	Treponema_pallidum			PRJNA224116	SAMN03273360
CIG01666	1	Treponema_pallidum			PRJNA224116	SAMN03273361
CIG01668	1	Treponema_pallidum			PRJNA224116	SAMN03273362
CIG01664	1	Treponema_pallidum			PRJNA224116	SAMN03273363
CIG01665	1	Treponema_pallidum			PRJNA224116	SAMN03273364
CIG01444	1	Lactobacillus_acidophilus			PRJNA224116	SAMN03274004
CIG01435	1	Treponema_pallidum			PRJNA224116	SAMN03274241
CIG01532	2	Chlamydia_trachomatis			PRJNA224116	SAMN03290707
CIG01533	2	Chlamydia_trachomatis			PRJNA224116	SAMN03290797
CIG01534	2	Chlamydia_trachomatis			PRJNA224116	SAMN03290798
CIG03101	1	Streptococcus_agalactiae			PRJNA224116	SAMN03329869
CIG03106	1	Streptococcus_agalactiae			PRJNA224116	SAMN03329878
CIG03100	1	Streptococcus_agalactiae			PRJNA224116	SAMN03329879
CIG03103	1	Streptococcus_agalactiae			PRJNA224116	SAMN03329918
CIG03102	1	Streptococcus_agalactiae			PRJNA224116	SAMN03329919
CIG02990	1	Streptococcus_agalactiae			PRJNA224116	SAMN03329970
CIG01469	1	Streptococcus_agalactiae			PRJNA224116	SAMN03329971
CIG01647	1	Streptococcus_agalactiae			PRJNA224116	SAMN03331944
CIG01646	1	Streptococcus_agalactiae			PRJNA224116	SAMN03331945
CIG01544	1	Porphyromonas_gingivalis			PRJNA224116	SAMN03366764
CIG01546	1	Porphyromonas_gingivalis			PRJNA224116	SAMN03372093
CIG01449	1	Limosilactobacillus_fermentum			PRJNA224116	SAMN03372370
CIG01454	1	Sneathia_vaginalis	1		PRJNA224116	SAMN03380727
CIG01458	55	Limosilactobacillus_fermentum			PRJNA224116	SAMN03452287
CIG01459	93	Limosilactobacillus_fermentum			PRJNA224116	SAMN03452288
CIG01456	28	Corynebacterium_striatum			PRJNA224116	SAMN03458462
CIG01455	42	Corynebacterium_minutissimum			PRJNA224116	SAMN03458463
CIG02031	55	Corynebacterium_striatum			PRJNA224116	SAMN03490149
CIG01648	55	Prevotella_intermedia			PRJNA224116	SAMN03494306
CIG01569	1	Streptococcus_anginosus			PRJNA224116	SAMN03577772
CIG01581	1	Porphyromonas_gingivalis			PRJNA224116	SAMN03653671
CIG01560	1	Porphyromonas_gingivalis			PRJNA224116	SAMN03656156
CIG01542	2	Prevotella_fusca			PRJNA224116	SAMN03704035
CIG01466	1	Metamycoplasma_hominis			PRJNA224116	SAMN03736930
CIG01535	1	Campylobacter_ureolyticus			PRJNA224116	SAMN03737995
CIG02149	1	Caecibacter_massiliensis			PRJNA224116	SAMN03785589
CIG01487	11	Gardnerella_vaginalis			PRJNA224116	SAMN03801593
CIG01605	30	Winkia_neuii			PRJNA224116	SAMN03842029
CIG01624	60	Aerococcus_christensenii			PRJNA224116	SAMN03842031
CIG01606	34	Alloscardovia_omnicolens			PRJNA224116	SAMN03842032
CIG01607	70	Anaerococcus_tetradius			PRJNA224116	SAMN03842091
CIG01625	36	Atopobium_deltae			PRJNA224116	SAMN03842163
CIG01608	45	Finegoldia_magna			PRJNA224116	SAMN03850950
CIG01609	199	Fusobacterium_animalis			PRJNA224116	SAMN03851012
CIG01641	31	Gardnerella_vaginalis_A			PRJNA224116	SAMN03851013
CIG01610	18	Gardnerella_piotii			PRJNA224116	SAMN03851014
CIG01611	25	Gardnerella_vaginalis_B			PRJNA224116	SAMN03851015
CIG01612	59	Gardnerella_vaginalis_D			PRJNA224116	SAMN03851016
CIG01627	83	Gemella_haemolysans			PRJNA224116	SAMN03851017
CIG01640	215	Lactobacillus_crispatus			PRJNA224116	SAMN03854351
CIG01613	64	Lactobacillus_gasseri			PRJNA224116	SAMN03854352
CIG01629	30	Peptoniphilus_coxii			PRJNA224116	SAMN03854407
CIG01614	22	Peptoniphilus_harei			PRJNA224116	SAMN03854408
CIG01630	88	Peptostreptococcus_anaerobius			PRJNA224116	SAMN03854409
CIG01639	65	Peptostreptococcus_anaerobius			PRJNA224116	SAMN03854410
CIG01631	62	Porphyromonas_pasteri			PRJNA224116	SAMN03854412
CIG01616	177	Prevotella_corporis			PRJNA224116	SAMN03854413
CIG01615	127	Prevotella_bivia			PRJNA224116	SAMN03854476
CIG01644	114	Prevotella_bivia			PRJNA224116	SAMN03854509
CIG01862	1	Corynebacterium_glaucum			PRJNA224116	SAMN03854643
CIG01628	126	Leptotrichia_wadei			PRJNA224116	SAMN03854666
CIG01649	1	Limosilactobacillus_reuteri			PRJNA224116	SAMN03879966
CIG01531	2	Chlamydia_trachomatis			PRJNA224116	SAMN03890858
CIG01603	267	Lactobacillus_crispatus			PRJNA224116	SAMN03893599
CIG01604	258	Lactobacillus_crispatus			PRJNA224116	SAMN03893600
CIG01591	91	Lactobacillus_crispatus			PRJNA224116	SAMN03893601
CIG01592	244	Lactobacillus_crispatus			PRJNA224116	SAMN03893602
CIG01594	259	Lactobacillus_crispatus			PRJNA224116	SAMN03893603
CIG01593	253	Lactobacillus_crispatus			PRJNA224116	SAMN03893604
CIG01595	247	Lactobacillus_crispatus			PRJNA224116	SAMN03893605
CIG01596	255	Lactobacillus_crispatus			PRJNA224116	SAMN03893606
CIG01543	1	Corynebacterium_riegelii			PRJNA224116	SAMN03897721
CIG01685	3	Prevotella_scopos			PRJNA224116	SAMN03897722
CIG01856	1	Mogibacterium_pumilum			PRJNA224116	SAMN03897725
CIG01550	1	Lawsonella_clevelandensis			PRJNA224116	SAMN03943545
CIG01633	14	Varibaculum_cambriense			PRJNA224116	SAMN03956212
CIG01617	94	Veillonella_atypica			PRJNA224116	SAMN03956213
CIG01636	33	Megasphaera_hutchinsoni			PRJNA224116	SAMN03956215
CIG01638	1	Staphylococcus_lugdunensis			PRJNA224116	SAMN03996287
CIG01547	1	Streptococcus_agalactiae			PRJNA224116	SAMN04002524
CIG01622	2	Streptococcus_agalactiae			PRJNA224116	SAMN04007140
CIG01693	1	Streptococcus_agalactiae			PRJNA224116	SAMN04007152
CIG01548	7	Gardnerella_vaginalis			PRJNA224116	SAMN04014465
CIG01582	1	Streptococcus_agalactiae			PRJNA224116	SAMN04111187
CIG01590	1	Aerococcus_urinaeequi			PRJNA224116	SAMN04158504
CIG01683	1	Neisseria_gonorrhoeae			PRJNA224116	SAMN04233132
CIG01586	27	Haemophilus_ducreyi			PRJNA224116	SAMN04240434
CIG01637	92	Porphyromonas_gingivalis			PRJNA224116	SAMN04309157
CIG01589	32	Sneathia_sanguinegens			PRJNA224116	SAMN04320708
CIG01626	59	Gemella_asaccharolytica			PRJNA224116	SAMN04324897
CIG01632	112	Prevotella_amnii			PRJNA224116	SAMN04324898
CIG01635	41	Veillonella_parvula			PRJNA224116	SAMN04324899
CIG01634	58	Veillonella_nakazawae			PRJNA224116	SAMN04324900
CIG01741	1	Streptococcus_agalactiae			PRJNA224116	SAMN04376007
CIG01597	1	Streptococcus_salivarius			PRJNA224116	SAMN04395122
CIG01598	1	Aerococcus_christensenii			PRJNA224116	SAMN04419111
CIG01599	1	Aerococcus_urinae			PRJNA224116	SAMN04419113
CIG01600	1	Aerococcus_urinaeequi			PRJNA224116	SAMN04419114
CIG01601	1	Aerococcus_urinaehominis			PRJNA224116	SAMN04419115
CIG02921	18	Lactobacillus_paragasseri			PRJNA224116	SAMN04437143
CIG02916	21	Lactobacillus_paragasseri			PRJNA224116	SAMN04441124
CIG02204	6	Gardnerella_swidsinkii			PRJNA224116	SAMN04446399
CIG02205	2	Gardnerella_piotii			PRJNA224116	SAMN04446400
CIG02201	2	Gardnerella_vaginalis			PRJNA224116	SAMN04446401
CIG02203	29	Gardnerella_vaginalis			PRJNA224116	SAMN04446402
CIG02202	6	Gardnerella_vaginalis_C			PRJNA224116	SAMN04446403
CIG02206	13	Gardnerella_vaginalis_H			PRJNA224116	SAMN04446404
CIG03810	42	Aerococcus_urinaehominis			PRJNA224116	SAMN04487985
CIG03832	33	Megasphaera_elsdenii			PRJNA224116	SAMN04488492
CIG03821	38	Prevotella_ruminicola			PRJNA224116	SAMN04488493
CIG03834	20	Prevotella_ruminicola			PRJNA224116	SAMN04488494
CIG03814	2	Corynebacterium_coyleae			PRJNA224116	SAMN04488531
CIG03811	1	Corynebacterium_mycetoides			PRJNA224116	SAMN04488535
CIG03813	1	Gardnerella_vaginalis			PRJNA224116	SAMN04488545
CIG03809	29	Peptococcus_niger			PRJNA224116	SAMN04489866
CIG01642	7	Lactobacillus_crispatus			PRJNA224116	SAMN04498476
CIG01822	69	Lactobacillus_crispatus			PRJNA224116	SAMN04498973
CIG01821	73	Lactobacillus_crispatus			PRJNA224116	SAMN04498974
CIG01823	64	Lactobacillus_crispatus			PRJNA224116	SAMN04498975
CIG01824	62	Lactobacillus_crispatus			PRJNA224116	SAMN04498976
CIG01828	50	Lactobacillus_crispatus			PRJNA224116	SAMN04498977
CIG01826	49	Lactobacillus_crispatus			PRJNA224116	SAMN04498978
CIG01829	71	Lactobacillus_crispatus			PRJNA224116	SAMN04498979
CIG01825	74	Lactobacillus_crispatus			PRJNA224116	SAMN04498980
CIG01827	68	Lactobacillus_crispatus			PRJNA224116	SAMN04498981
CIG01830	54	Lactobacillus_crispatus			PRJNA224116	SAMN04498982
CIG01831	73	Lactobacillus_crispatus			PRJNA224116	SAMN04498983
CIG01833	59	Lactobacillus_crispatus			PRJNA224116	SAMN04498984
CIG01832	110	Lactobacillus_crispatus			PRJNA224116	SAMN04498985
CIG01834	81	Lactobacillus_crispatus			PRJNA224116	SAMN04498986
CIG01835	81	Lactobacillus_crispatus			PRJNA224116	SAMN04498987
CIG01836	56	Lactobacillus_crispatus			PRJNA224116	SAMN04498988
CIG01837	76	Lactobacillus_crispatus			PRJNA224116	SAMN04498990
CIG01838	75	Lactobacillus_crispatus			PRJNA224116	SAMN04498991
CIG01839	67	Lactobacillus_crispatus			PRJNA224116	SAMN04498992
CIG01840	68	Lactobacillus_crispatus			PRJNA224116	SAMN04498993
CIG01842	67	Lactobacillus_crispatus			PRJNA224116	SAMN04498994
CIG01844	63	Lactobacillus_crispatus			PRJNA224116	SAMN04498995
CIG01841	68	Lactobacillus_crispatus			PRJNA224116	SAMN04498996
CIG01843	69	Lactobacillus_crispatus			PRJNA224116	SAMN04498997
CIG01929	41	Corynebacterium_striatum			PRJNA224116	SAMN04517752
CIG01928	37	Corynebacterium_striatum			PRJNA224116	SAMN04517755
CIG01930	24	Corynebacterium_striatum			PRJNA224116	SAMN04517757
CIG01750	2	Prevotella_intermedia			PRJNA224116	SAMN04529094
CIG01749	2	Prevotella_intermedia			PRJNA224116	SAMN04529095
CIG02487	1	Limosilactobacillus_fermentum			PRJNA224116	SAMN04531192
CIG01663	72	Aerococcus_urinae			PRJNA224116	SAMN04549379
CIG01650	1	Treponema_pallidum			PRJNA224116	SAMN04556745
CIG01771	1	Chlamydia_trachomatis			PRJNA224116	SAMN04565659
CIG01770	1	Chlamydia_trachomatis			PRJNA224116	SAMN04565660
CIG01769	1	Chlamydia_trachomatis			PRJNA224116	SAMN04565661
CIG01786	3	Lactobacillus_johnsonii			PRJNA224116	SAMN04573145
CIG01785	3	Lactobacillus_johnsonii			PRJNA224116	SAMN04573146
CIG01721	1	Bifidobacterium_longum			PRJNA224116	SAMN04576213
CIG01667	2	Chlamydia_trachomatis			PRJNA224116	SAMN04590078
CIG01669	2	Chlamydia_trachomatis			PRJNA224116	SAMN04590080
CIG01671	2	Chlamydia_trachomatis			PRJNA224116	SAMN04590083
CIG01673	2	Chlamydia_trachomatis			PRJNA224116	SAMN04590085
CIG01675	2	Chlamydia_trachomatis			PRJNA224116	SAMN04590087
CIG01677	2	Chlamydia_trachomatis			PRJNA224116	SAMN04590089
CIG01679	2	Chlamydia_trachomatis			PRJNA224116	SAMN04590091
CIG01688	1	Limosilactobacillus_reuteri			PRJNA224116	SAMN04621617
CIG01681	302	Gardnerella_vaginalis			PRJNA224116	SAMN04625558
CIG01682	324	Gardnerella_vaginalis			PRJNA224116	SAMN04625602
CIG01651	74	Lactobacillus_acidophilus			PRJNA224116	SAMN04628015
CIG01717	2	Lactobacillus_johnsonii			PRJNA224116	SAMN04631277
CIG01652	1	Haemophilus_ducreyi			PRJNA224116	SAMN04632439
CIG01653	1	Haemophilus_ducreyi			PRJNA224116	SAMN04632440
CIG01654	1	Haemophilus_ducreyi			PRJNA224116	SAMN04632441
CIG01655	1	Haemophilus_ducreyi			PRJNA224116	SAMN04632442
CIG01656	1	Haemophilus_ducreyi			PRJNA224116	SAMN04632443
CIG01657	1	Haemophilus_ducreyi			PRJNA224116	SAMN04632444
CIG01658	1	Haemophilus_ducreyi			PRJNA224116	SAMN04632445
CIG01659	1	Haemophilus_ducreyi			PRJNA224116	SAMN04632446
CIG01660	1	Haemophilus_ducreyi			PRJNA224116	SAMN04632447
CIG01661	1	Haemophilus_ducreyi			PRJNA224116	SAMN04632448
[truncated: 2,014 more rows]
